# Supplementary material for: trans-Bis(2-acet­amido-5-methyl­benzoato-κO 1)tetra­aqua­zinc
Source: Acta Crystallogr Sect E Struct Rep Online. 2011 Apr 7;67(Pt 5):m542. doi: 10.1107/S1600536811012013 (PMC3089096; doi:10.1107/S1600536811012013)
Supplement: Supplementary file 1 [file e-67-0m542-sup1.cif]

##############################################################################
#                                                                            #
# This CIF contains the data in a paper accepted for publication in          #
# Acta Crystallographica Section E. It conforms to the requirements of       #
# Notes for Authors for Acta Crystallographica Section E, and has been       #
# peer reviewed under the auspices of the IUCr Commission on Journals.       #
#                                                                            #
# Full details of the Crystallographic Information File format               #
# are given in the paper "The Crystallographic Information File (CIF):       #
# a New Standard Archive File for Crystallography" by S. R. Hall, F. H.      #
# Allen and I. D. Brown [Acta Cryst. (1991), A47, 655-685].                  #
#                                                                            #
# The current version of the core CIF dictionary is obtainable from          #
# ftp://ftp.iucr.org/pub/cif_core.dic.                                       #
#                                                                            #
# Software is freely available for graphical display of the structure(s)     #
# in this CIF. For information consult the CIF software page                 #
# http://www.iucr.org/resources/cif/software.                                #
#                                                                            #
# This file may be used for bona fide research purposes within the           #
# scientific community so long as proper attribution is given to the journal # 
# article from which it was obtained.                                        #
#                                                                            #
##############################################################################
data_I
_audit_creation_method     SHELXL-97
_chemical_name_systematic
;
<i>trans</i>-Bis(2-acetamido-5-methylbenzoato-\k<i>O</i>^1^)tetraaquazinc
;
_chemical_name_common     ?
_chemical_formula_moiety     'C20 H28 N2 O10 Zn'
_chemical_formula_sum     'C20 H28 N2 O10 Zn'
_chemical_formula_iupac     '[Zn (C10 H10 N O3)2 (H2 O)4]'
_chemical_formula_weight     521.83
_chemical_melting_point     ?
_symmetry_cell_setting     monoclinic
_symmetry_space_group_name_H-M     'C 2/c'
_symmetry_space_group_name_Hall     '-C 2yc'
loop_
    _symmetry_equiv_pos_as_xyz
    'x, y, z'
    '-x, y, -z+1/2'
    'x+1/2, y+1/2, z'
    '-x+1/2, y+1/2, -z+1/2'
    '-x, -y, -z'
    'x, -y, z-1/2'
    '-x+1/2, -y+1/2, -z'
    'x+1/2, -y+1/2, z-1/2'
_cell_length_a     19.300(4)
_cell_length_b     9.3000(19)
_cell_length_c     13.300(3)
_cell_angle_alpha     90.00
_cell_angle_beta     107.60(3)
_cell_angle_gamma     90.00
_cell_volume     2275.5(9)
_cell_formula_units_Z     4
_cell_measurement_reflns_used     4107
_cell_measurement_theta_min     3.11
_cell_measurement_theta_max     25.55
_cell_measurement_temperature     296(2)
_exptl_crystal_description     'block'
_exptl_crystal_colour     'yellow'
_exptl_crystal_size_max     0.42
_exptl_crystal_size_mid     0.40
_exptl_crystal_size_min     0.25
_exptl_crystal_density_diffrn     1.523
_exptl_crystal_density_meas     ?
_exptl_crystal_density_method     'not measured'
_exptl_crystal_F_000     1088
_exptl_absorpt_coefficient_mu     1.138
_exptl_absorpt_correction_type     multi-scan
_exptl_absorpt_process_details     '(SADABS; Sheldrick, 1996)'
_exptl_absorpt_correction_T_min     0.626
_exptl_absorpt_correction_T_max     0.752
_exptl_special_details
;
;
_diffrn_ambient_temperature     296(2)
_diffrn_radiation_type     MoK\a
_diffrn_radiation_wavelength     0.71073
_diffrn_radiation_source     'fine-focus sealed tube'
_diffrn_radiation_monochromator     graphite
_diffrn_measurement_device_type     'Bruker SMART CCD'
_diffrn_measurement_method     '\w scans'
_diffrn_detector_area_resol_mean     ?
_diffrn_reflns_number     10817
_diffrn_reflns_av_R_equivalents     0.0292
_diffrn_reflns_av_sigmaI/netI     0.0221
_diffrn_reflns_theta_min     3.11
_diffrn_reflns_theta_max     25.55
_diffrn_reflns_theta_full     25.55
_diffrn_measured_fraction_theta_max     0.985
_diffrn_measured_fraction_theta_full     0.985
_diffrn_reflns_limit_h_min     -23
_diffrn_reflns_limit_h_max     21
_diffrn_reflns_limit_k_min     -10
_diffrn_reflns_limit_k_max     11
_diffrn_reflns_limit_l_min     -16
_diffrn_reflns_limit_l_max     16
_diffrn_standards_number     0
_diffrn_standards_interval_count     .
_diffrn_standards_interval_time     .
_diffrn_standards_decay_%     ?
_refine_special_details
;
Refinement of <i>F</i>^2^ against ALL reflections. The weighted <i>R</i>-factor
<i>wR</i> and goodness of fit <i>S</i> are based on <i>F</i>^2^, conventional
<i>R</i>-factors <i>R</i> are based on <i>F</i>, with <i>F</i> set to zero for
negative <i>F</i>^2^. The threshold expression of <i>F</i>^2^ >
\s(<i>F</i>^2^) is used only for calculating <i>R</i>-factors(gt) <i>etc</i>.
and is not relevant to the choice of reflections for refinement.
<i>R</i>-factors based on <i>F</i>^2^ are statistically about twice as large
as those based on <i>F</i>, and <i>R</i>- factors based on ALL data will be
even larger.
;
_reflns_number_total     2130
_reflns_number_gt     1941
_reflns_threshold_expression     'I>2\s(I)'
_refine_ls_structure_factor_coef     Fsqd
_refine_ls_matrix_type     full
_refine_ls_R_factor_all     0.0592
_refine_ls_R_factor_gt     0.0553
_refine_ls_wR_factor_gt     0.1751
_refine_ls_wR_factor_ref     0.1787
_refine_ls_goodness_of_fit_ref     1.106
_refine_ls_restrained_S_all     1.146
_refine_ls_number_reflns     2130
_refine_ls_number_parameters     164
_refine_ls_number_restraints     2
_refine_ls_hydrogen_treatment     mixed
_refine_ls_weighting_scheme     calc
_refine_ls_weighting_details
         'calc w=1/[\s^2^(Fo^2^)+(0.1075P)^2^+9.1602P] where P=(Fo^2^+2Fc^2^)/3'
_atom_sites_solution_hydrogens     geom
_atom_sites_solution_primary     direct
_atom_sites_solution_secondary     difmap
_refine_ls_shift/su_max     0.001
_refine_ls_shift/su_mean     0.000
_refine_diff_density_max     0.493
_refine_diff_density_min     -0.772
_refine_ls_extinction_method     none
_refine_ls_extinction_coef     ?
loop_
    _atom_type_symbol
    _atom_type_description
    _atom_type_scat_dispersion_real
    _atom_type_scat_dispersion_imag
    _atom_type_scat_source
    'C' 'C' 0.0033 0.0016
                         'International Tables Vol C Tables 4.2.6.8 and 6.1.1.4'
    'H' 'H' 0.0000 0.0000
                         'International Tables Vol C Tables 4.2.6.8 and 6.1.1.4'
    'N' 'N' 0.0061 0.0033
                         'International Tables Vol C Tables 4.2.6.8 and 6.1.1.4'
    'O' 'O' 0.0106 0.0060
                         'International Tables Vol C Tables 4.2.6.8 and 6.1.1.4'
    'Zn' 'Zn' 0.2839 1.4301
                         'International Tables Vol C Tables 4.2.6.8 and 6.1.1.4'
_computing_data_collection     'SMART (Bruker, 2004)'
_computing_cell_refinement     'SAINT (Bruker, 2004)'
_computing_data_reduction     'SAINT (Bruker, 2004)'
_computing_structure_solution     'SHELXS97 (Sheldrick, 2008)'
_computing_structure_refinement     'SHELXL97 (Sheldrick, 2008)'
_computing_molecular_graphics     'SHELXTL (Sheldrick, 2008)'
_computing_publication_material     'SHELXTL (Sheldrick, 2008)'
loop_
    _atom_site_type_symbol
    _atom_site_label
    _atom_site_fract_x
    _atom_site_fract_y
    _atom_site_fract_z
    _atom_site_U_iso_or_equiv
    _atom_site_adp_type
    _atom_site_calc_flag
    _atom_site_refinement_flags
    _atom_site_occupancy
    _atom_site_symmetry_multiplicity
    _atom_site_disorder_assembly
    _atom_site_disorder_group
    Zn Zn1 0.5000 0.0000 1.0000 0.0283(3) Uani d S 1 2 . .
    N N1 0.61735(18) 0.4086(4) 1.0380(3) 0.0268(7) Uani d . 1 1 . .
    H H1A 0.6034 0.3279 1.0569 0.032 Uiso calc R 1 1 . .
    O O1W 0.42661(16) 0.0994(3) 0.8725(2) 0.0280(6) Uani d D 1 1 . .
    H H1WA 0.410(2) 0.173(3) 0.890(3) 0.034 Uiso d D 1 1 . .
    H H1WB 0.422(3) 0.085(4) 0.8095(18) 0.034 Uiso d D 1 1 . .
    O O1 0.57941(14) 0.1422(3) 0.9864(2) 0.0247(6) Uani d . 1 1 . .
    O O2W 0.47378(16) 0.1539(3) 1.1025(2) 0.0299(7) Uani d D 1 1 . .
    H H2WA 0.449(2) 0.211(4) 1.063(3) 0.036 Uiso d D 1 1 . .
    H H2WB 0.456(2) 0.097(4) 1.136(3) 0.036 Uiso d D 1 1 . .
    O O2 0.6109(2) 0.6481(3) 1.0578(3) 0.0428(8) Uani d . 1 1 . .
    O O3 0.59193(17) 0.0609(3) 0.8358(2) 0.0328(7) Uani d . 1 1 . .
    C C1 0.5978(2) 0.5248(5) 1.0801(3) 0.0296(9) Uani d . 1 1 . .
    C C2 0.7488(2) 0.4914(4) 0.8911(4) 0.0296(10) Uani d . 1 1 . .
    H H2A 0.7806 0.5647 0.8871 0.035 Uiso calc R 1 1 . .
    C C3 0.65394(19) 0.2748(4) 0.9062(3) 0.0208(7) Uani d . 1 1 . .
    C C4 0.7454(2) 0.3684(4) 0.8315(3) 0.0269(8) Uani d . 1 1 . .
    C C5 0.6976(2) 0.2625(4) 0.8402(3) 0.0244(8) Uani d . 1 1 . .
    H H5A 0.6943 0.1792 0.8003 0.029 Uiso calc R 1 1 . .
    C C6 0.6584(2) 0.3999(4) 0.9657(3) 0.0245(8) Uani d . 1 1 . .
    C C7 0.7056(3) 0.5073(4) 0.9566(4) 0.0298(10) Uani d . 1 1 . .
    H H7A 0.7085 0.5916 0.9952 0.036 Uiso calc R 1 1 . .
    C C8 0.60481(19) 0.1505(4) 0.9089(3) 0.0218(8) Uani d . 1 1 . .
    C C9 0.7926(2) 0.3494(5) 0.7609(4) 0.0374(10) Uani d . 1 1 . .
    H H9A 0.7825 0.2581 0.7259 0.056 Uiso calc R 1 1 . .
    H H9B 0.8428 0.3532 0.8024 0.056 Uiso calc R 1 1 . .
    H H9C 0.7827 0.4249 0.7093 0.056 Uiso calc R 1 1 . .
    C C10 0.5580(3) 0.4978(5) 1.1599(4) 0.0379(11) Uani d . 1 1 . .
    H H10A 0.5459 0.5881 1.1854 0.057 Uiso calc R 1 1 . .
    H H10B 0.5884 0.4433 1.2178 0.057 Uiso calc R 1 1 . .
    H H10C 0.5142 0.4449 1.1273 0.057 Uiso calc R 1 1 . .
loop_
    _atom_site_aniso_label
    _atom_site_aniso_U_11
    _atom_site_aniso_U_22
    _atom_site_aniso_U_33
    _atom_site_aniso_U_12
    _atom_site_aniso_U_13
    _atom_site_aniso_U_23
    Zn1 0.0351(5) 0.0249(4) 0.0276(4) -0.0034(2) 0.0136(3) -0.0013(2)
    N1 0.0366(18) 0.0198(16) 0.0284(17) -0.0013(14) 0.0166(14) -0.0030(13)
    O1W 0.0396(16) 0.0238(14) 0.0197(13) 0.0070(12) 0.0077(12) -0.0002(11)
    O1 0.0332(14) 0.0225(13) 0.0230(13) -0.0110(11) 0.0154(11) -0.0047(10)
    O2W 0.0450(17) 0.0217(14) 0.0295(15) -0.0044(12) 0.0210(13) -0.0029(11)
    O2 0.066(2) 0.0219(16) 0.0467(19) 0.0081(14) 0.0265(17) 0.0020(13)
    O3 0.0511(18) 0.0284(15) 0.0262(15) -0.0162(14) 0.0224(13) -0.0083(12)
    C1 0.030(2) 0.031(2) 0.026(2) 0.0014(17) 0.0064(17) -0.0044(17)
    C2 0.031(2) 0.024(2) 0.035(2) -0.0084(15) 0.0119(18) 0.0032(15)
    C3 0.0233(17) 0.0192(17) 0.0194(17) -0.0015(14) 0.0058(14) 0.0028(14)
    C4 0.0258(19) 0.032(2) 0.0234(19) -0.0044(16) 0.0076(15) 0.0052(16)
    C5 0.0286(19) 0.0226(18) 0.0230(18) -0.0039(15) 0.0093(15) -0.0005(14)
    C6 0.0295(19) 0.0223(19) 0.0215(18) -0.0003(16) 0.0076(15) 0.0006(15)
    C7 0.038(2) 0.020(2) 0.033(2) -0.0051(15) 0.012(2) -0.0021(15)
    C8 0.0249(18) 0.0198(17) 0.0215(18) -0.0028(14) 0.0084(15) 0.0023(14)
    C9 0.038(2) 0.043(3) 0.038(2) -0.0123(19) 0.021(2) -0.0001(19)
    C10 0.043(3) 0.039(3) 0.037(3) -0.0061(18) 0.021(2) -0.0118(18)
_geom_special_details
;
All e.s.d.'s (except the e.s.d. in the dihedral angle between two l.s. planes)
are estimated using the full covariance matrix. The cell e.s.d.'s are taken
into account individually in the estimation of e.s.d.'s in distances, angles
and torsion angles; correlations between e.s.d.'s in cell parameters are only
used when they are defined by crystal symmetry. An approximate (isotropic)
treatment of cell e.s.d.'s is used for estimating e.s.d.'s involving l.s.
planes.
;
loop_
    _geom_bond_atom_site_label_1
    _geom_bond_atom_site_label_2
    _geom_bond_site_symmetry_2
    _geom_bond_distance
    _geom_bond_publ_flag
    Zn1 O1W 5_657 2.070(3) ?
    Zn1 O1W . 2.070(3) ?
    Zn1 O1 . 2.073(2) ?
    Zn1 O1 5_657 2.073(2) ?
    Zn1 O2W . 2.140(3) ?
    Zn1 O2W 5_657 2.140(3) ?
    N1 C1 . 1.324(5) ?
    N1 C6 . 1.421(5) ?
    N1 H1A . 0.8600 ?
    O1W H1WA . 0.811(18) ?
    O1W H1WB . 0.826(18) ?
    O1 C8 . 1.270(4) ?
    O2W H2WA . 0.80(4) ?
    O2W H2WB . 0.83(4) ?
    O2 C1 . 1.230(5) ?
    O3 C8 . 1.247(5) ?
    C1 C10 . 1.508(6) ?
    C2 C7 . 1.384(7) ?
    C2 C4 . 1.382(6) ?
    C2 H2A . 0.9300 ?
    C3 C5 . 1.393(5) ?
    C3 C6 . 1.395(5) ?
    C3 C8 . 1.503(5) ?
    C4 C5 . 1.379(5) ?
    C4 C9 . 1.503(6) ?
    C5 H5A . 0.9300 ?
    C6 C7 . 1.382(6) ?
    C7 H7A . 0.9300 ?
    C9 H9A . 0.9600 ?
    C9 H9B . 0.9600 ?
    C9 H9C . 0.9600 ?
    C10 H10A . 0.9600 ?
    C10 H10B . 0.9600 ?
    C10 H10C . 0.9600 ?
loop_
    _geom_angle_atom_site_label_1
    _geom_angle_atom_site_label_2
    _geom_angle_atom_site_label_3
    _geom_angle_site_symmetry_1
    _geom_angle_site_symmetry_3
    _geom_angle
    _geom_angle_publ_flag
    O1W Zn1 O1W 5_657 . 180.00(12) ?
    O1W Zn1 O1 5_657 . 90.89(11) ?
    O1W Zn1 O1 . . 89.11(11) ?
    O1W Zn1 O1 5_657 5_657 89.11(11) ?
    O1W Zn1 O1 . 5_657 90.89(11) ?
    O1 Zn1 O1 . 5_657 180.0 ?
    O1W Zn1 O2W 5_657 . 90.67(11) ?
    O1W Zn1 O2W . . 89.33(11) ?
    O1 Zn1 O2W . . 87.28(10) ?
    O1 Zn1 O2W 5_657 . 92.72(10) ?
    O1W Zn1 O2W 5_657 5_657 89.33(11) ?
    O1W Zn1 O2W . 5_657 90.67(11) ?
    O1 Zn1 O2W . 5_657 92.72(10) ?
    O1 Zn1 O2W 5_657 5_657 87.28(10) ?
    O2W Zn1 O2W . 5_657 180.0000(10)
                                   ?
    C1 N1 C6 . . 128.4(3) ?
    C1 N1 H1A . . 115.8 ?
    C6 N1 H1A . . 115.8 ?
    Zn1 O1W H1WA . . 112(3) ?
    Zn1 O1W H1WB . . 126(3) ?
    H1WA O1W H1WB . . 119(3) ?
    C8 O1 Zn1 . . 125.9(2) ?
    Zn1 O2W H2WA . . 104(4) ?
    Zn1 O2W H2WB . . 98(3) ?
    H2WA O2W H2WB . . 122(3) ?
    O2 C1 N1 . . 123.5(4) ?
    O2 C1 C10 . . 120.8(4) ?
    N1 C1 C10 . . 115.7(4) ?
    C7 C2 C4 . . 121.1(4) ?
    C7 C2 H2A . . 119.4 ?
    C4 C2 H2A . . 119.4 ?
    C5 C3 C6 . . 118.7(3) ?
    C5 C3 C8 . . 117.2(3) ?
    C6 C3 C8 . . 124.0(3) ?
    C5 C4 C2 . . 117.4(4) ?
    C5 C4 C9 . . 121.1(4) ?
    C2 C4 C9 . . 121.5(4) ?
    C4 C5 C3 . . 122.8(4) ?
    C4 C5 H5A . . 118.6 ?
    C3 C5 H5A . . 118.6 ?
    C7 C6 C3 . . 118.8(4) ?
    C7 C6 N1 . . 122.4(3) ?
    C3 C6 N1 . . 118.7(3) ?
    C6 C7 C2 . . 121.1(4) ?
    C6 C7 H7A . . 119.4 ?
    C2 C7 H7A . . 119.4 ?
    O3 C8 O1 . . 123.9(3) ?
    O3 C8 C3 . . 118.3(3) ?
    O1 C8 C3 . . 117.8(3) ?
    C4 C9 H9A . . 109.5 ?
    C4 C9 H9B . . 109.5 ?
    H9A C9 H9B . . 109.5 ?
    C4 C9 H9C . . 109.5 ?
    H9A C9 H9C . . 109.5 ?
    H9B C9 H9C . . 109.5 ?
    C1 C10 H10A . . 109.5 ?
    C1 C10 H10B . . 109.5 ?
    H10A C10 H10B . . 109.5 ?
    C1 C10 H10C . . 109.5 ?
    H10A C10 H10C . . 109.5 ?
    H10B C10 H10C . . 109.5 ?
loop_
    _geom_hbond_atom_site_label_D
    _geom_hbond_atom_site_label_H
    _geom_hbond_atom_site_label_A
    _geom_hbond_site_symmetry_A
    _geom_hbond_distance_DH
    _geom_hbond_distance_HA
    _geom_hbond_distance_DA
    _geom_hbond_angle_DHA
    N1 H1A O1 . 0.86 1.95 2.616(4) 133
    O1W H1WA O2 5_667 0.811(18) 1.90(2) 2.704(4) 170(5)
    O1W H1WB O3 2_656 0.826(18) 1.882(19) 2.707(4) 177(4)
    O2W H2WA O2 5_667 0.80(4) 2.12(4) 2.916(5) 172(5)
    O2W H2WB O3 5_657 0.83(4) 1.84(3) 2.627(4) 159(5)
data_global
_journal_date_recd_electronic     2011-03-10
_journal_date_accepted     2011-03-31
_journal_name_full     'Acta Crystallographica, Section E'
_journal_year     2011
_journal_volume     67
_journal_issue      5
_journal_page_first     m542
_journal_page_last     m542
_journal_paper_category     QM
_journal_coeditor_code     ZS2102
_publ_contact_author_name     'jinfeng huang'
_publ_contact_author_address
;
 College of Chemistry & Material Science, Fujian Key Laboratory
 of Polymer Materials, Fujian Normal University, Fuzhou 350007, China
;
_publ_contact_author_email     'hjf@fjnu.edu.cn'
_publ_contact_author_fax     '86-591-83445505'
_publ_contact_author_phone     '86-591-83445505'
_publ_section_title
;
<i>trans</i>-Bis(2-acetamido-5-methylbenzoato-\k<i>O</i>^1^)tetraaquazinc
;
loop_
    _publ_author_name
    _publ_author_address
    'Jin-Feng Huang'
;
  College of Chemistry & Material Science,
  Fujian Key Laboratory  of Polymer Materials,
  Fujian Normal University, Fuzhou 350007,
  People's Republic of China
;
    'Jian-You Zheng'
;
  College of Chemistry & Material Science,
  Fujian Key Laboratory  of Polymer Materials,
  Fujian Normal University, Fuzhou 350007,
  People's Republic of China
;
    'Yu-Mei Dai'
;
  College of Chemistry & Material Science,
  Fujian Key Laboratory  of Polymer Materials,
  Fujian Normal University, Fuzhou 350007,
  People's Republic of China
;
