# Supplementary material for: trans-Bis(2-acet­amido-5-methyl­benzoato-κO 1)tetra­aqua­zinc
Source: Acta Crystallogr Sect E Struct Rep Online. 2011 Apr 7;67(Pt 5):m542. doi: 10.1107/S1600536811012013 (PMC3089096; doi:10.1107/S1600536811012013)
Supplement: Supplementary file 2 [file e-67-0m542-Isup2.hkl]

# 
# h,k,l, Fc-squared, Fo-squared, sigma(Fo-squared) and status flag 
# 
data_I
_shelx_title ' a in C2/c' 
_shelx_refln_list_code          4 
_shelx_F_calc_maximum      414.62 
_exptl_crystal_F_000      1088.00 
_reflns_d_resolution_high  0.8240 
 
loop_ 
 _symmetry_equiv_pos_as_xyz 
 'x, y, z' 
 '-x, y, -z+1/2' 
 'x+1/2, y+1/2, z' 
 '-x+1/2, y+1/2, -z+1/2' 
 '-x, -y, -z' 
 'x, -y, z-1/2' 
 '-x+1/2, -y+1/2, -z' 
 'x+1/2, -y+1/2, z-1/2' 
 
_cell_length_a    19.3000 
_cell_length_b     9.3000 
_cell_length_c    13.3000 
_cell_angle_alpha  90.000 
_cell_angle_beta  107.600 
_cell_angle_gamma  90.000 
 
_shelx_F_squared_multiplier     1.000 
 
loop_ 
 _refln_index_h 
 _refln_index_k 
 _refln_index_l 
 _refln_F_squared_calc 
 _refln_F_squared_meas 
 _refln_F_squared_sigma 
 _refln_observed_status 
   4   0   0       30.68      300.05     13.35 o 
   6   0   0    12472.99    17957.36     81.28 o 
   8   0   0     4755.22     4070.45     49.02 o 
  10   0   0    18303.79    18963.62    162.72 o 
  12   0   0     8426.88     9381.02    136.93 o 
  14   0   0     1297.23     1337.89     39.18 o 
  16   0   0      441.95      423.12     29.78 o 
  18   0   0      138.80      141.16     48.29 o 
  20   0   0     3109.64     2905.82    140.29 o 
   3   1   0    44076.18    43586.26    226.17 o 
   5   1   0     5926.50     5016.54     29.89 o 
   7   1   0      476.25      203.12      8.89 o 
   9   1   0     3472.75     3024.86     33.76 o 
  11   1   0    11087.46    11565.47     72.21 o 
  13   1   0     7470.68     7528.07     57.90 o 
  15   1   0     2357.53     2303.13     38.87 o 
  17   1   0       93.72      104.32      9.96 o 
  19   1   0        8.03       29.45     10.15 o 
  21   1   0      198.15      194.44     30.17 o 
   0   2   0    41743.71    37388.45    247.77 o 
   2   2   0    16745.70    15459.10     52.08 o 
   4   2   0    10468.02     9557.74     57.98 o 
   6   2   0      724.63     1690.68     28.29 o 
   8   2   0     7286.33     7090.35     42.74 o 
  10   2   0     5184.64     5109.58     41.49 o 
  12   2   0     6258.39     6548.69     55.37 o 
  14   2   0     1491.71     1431.96     28.85 o 
  16   2   0     1980.16     1925.37     35.04 o 
  18   2   0     1233.97     1321.10     36.42 o 
  20   2   0      802.55      778.86     77.01 o 
   1   3   0      926.56     1713.25     24.04 o 
   3   3   0     1568.31      751.41     19.44 o 
   5   3   0     3218.42     2616.28     32.12 o 
   7   3   0    31184.04    34861.15    255.99 o 
   9   3   0     5692.05     4981.48     60.20 o 
  11   3   0     2161.35     2042.22     42.20 o 
  13   3   0     2380.41     2146.94     44.48 o 
  15   3   0      697.50      700.61     28.78 o 
  17   3   0     2930.58     2974.64     61.60 o 
  19   3   0      564.40      581.43     49.59 o 
  21   3   0      764.03      879.40     72.62 o 
   0   4   0      423.94     1114.68     33.61 o 
   2   4   0       80.29        6.15      7.67 o 
   4   4   0    18949.46    18135.25     94.11 o 
   6   4   0    15831.84    16758.15    144.60 o 
   8   4   0     1598.11     1165.30     33.77 o 
  10   4   0     1942.76     2219.89     47.27 o 
  12   4   0      930.43      866.20     32.73 o 
  14   4   0     2246.41     2264.69     60.71 o 
  16   4   0     1556.32     1567.57     47.46 o 
  18   4   0      620.12      655.71     66.02 o 
  20   4   0     2400.50     2243.97    134.07 o 
   1   5   0      718.75      318.85     16.98 o 
   3   5   0     4347.83     4154.97     49.09 o 
   5   5   0     6909.10     6762.95     64.76 o 
   7   5   0    18599.73    20555.48    172.54 o 
   9   5   0     5040.53     4854.93     70.36 o 
  11   5   0      965.86      839.51     33.24 o 
  13   5   0      342.43      309.72     27.46 o 
  15   5   0      188.47      233.45     34.10 o 
  17   5   0     1999.82     1865.63    124.68 o 
  19   5   0      454.54      437.80     48.55 o 
   0   6   0    11003.37    10775.93    146.11 o 
   2   6   0     5244.09     5202.78     59.11 o 
   4   6   0    11077.60    11921.24     93.89 o 
   6   6   0      760.98      444.96     19.02 o 
   8   6   0     4747.61     4757.49     49.85 o 
  10   6   0     3128.24     3387.58     81.54 o 
  12   6   0      627.33      596.96     37.53 o 
  14   6   0      107.68      138.86     27.98 o 
  16   6   0      945.09      935.52     50.93 o 
  18   6   0      305.11      332.73     37.23 o 
   1   7   0     4709.97     4340.93     58.06 o 
   3   7   0     2540.75     2317.33     48.68 o 
   5   7   0     5375.55     6078.61     81.08 o 
   7   7   0     5696.92     6015.17     96.85 o 
   9   7   0     1124.35     1076.68     52.60 o 
  11   7   0     1318.08     1325.82     59.86 o 
  13   7   0      947.10      982.97     61.49 o 
  15   7   0      586.24      684.56     52.50 o 
  17   7   0       82.96       88.00     18.36 o 
   0   8   0    12243.28    13495.72    297.42 o 
   2   8   0      434.64      377.65     25.68 o 
   4   8   0     3955.33     4030.16    135.49 o 
   6   8   0      595.41      593.16     30.02 o 
   8   8   0     1132.39     1157.16     38.38 o 
  10   8   0      615.93      780.07     60.55 o 
  12   8   0     1059.66     1162.78     71.31 o 
  14   8   0      647.71      795.28     60.52 o 
   1   9   0       14.44       19.46     12.16 o 
   3   9   0     4045.77     4328.37     81.46 o 
   5   9   0      390.44      434.89     33.74 o 
   7   9   0     1498.68     1475.10     47.03 o 
   9   9   0      710.71      776.87     73.21 o 
  11   9   0      675.85      851.98     61.66 o 
  13   9   0      558.94      594.79     62.77 o 
   0  10   0      354.44      507.32     66.56 o 
   2  10   0      284.16      363.78     33.06 o 
   4  10   0     1274.63     1327.36     53.24 o 
   6  10   0     1219.57     1381.51     63.38 o 
   8  10   0      342.75      395.05     51.91 o 
  10  10   0       54.99       61.51     19.44 o 
   1  11   0      155.30      171.16     33.37 o 
   3  11   0      674.02      810.34     54.42 o 
   5  11   0      802.08      850.76     58.63 o 
 -21   1   1      558.65      426.36     29.47 o 
 -19   1   1       87.85       68.70     11.83 o 
 -17   1   1        3.88       24.19      6.24 o 
 -15   1   1       58.30       53.93      7.47 o 
 -13   1   1      413.07      448.02     16.73 o 
 -11   1   1      105.96      115.66      9.70 o 
  -9   1   1     1099.91      996.13     17.68 o 
  -7   1   1     2892.81     2922.70     24.50 o 
  -5   1   1    18323.68    20918.41     60.62 o 
  -3   1   1     4413.73     4980.72     23.93 o 
   1   1   1     1954.68     2046.57     16.49 o 
   3   1   1     3710.14     4907.00     26.31 o 
   5   1   1       29.86       73.13      6.54 o 
   7   1   1       12.34       10.73      3.58 o 
   9   1   1      219.24      320.39     13.26 o 
  11   1   1     3559.04     4208.97     43.96 o 
  13   1   1       59.09       73.87      9.52 o 
  15   1   1       66.80       73.72      9.44 o 
  17   1   1       31.01       32.35      8.54 o 
  19   1   1      148.75      111.20     20.55 o 
  21   1   1        8.24       17.02     18.55 o 
 -22   2   1      161.26       85.89     45.81 o 
 -20   2   1      397.09      329.94     41.21 o 
 -18   2   1       19.01       25.51      8.01 o 
 -16   2   1        0.90        8.91      8.19 o 
 -14   2   1      184.07      203.67     12.04 o 
 -12   2   1     2528.19     2577.08     32.29 o 
 -10   2   1       12.74       14.47      4.38 o 
  -8   2   1    19508.85    26448.29    132.85 o 
  -6   2   1    11923.55    13610.77     55.94 o 
  -4   2   1     3276.75     3347.33     26.02 o 
  -2   2   1     9871.59    12808.75     52.05 o 
   0   2   1     1260.25     1680.49     22.84 o 
   2   2   1     4446.91     5234.58     32.87 o 
   4   2   1    17261.55    20606.70     82.90 o 
   6   2   1      279.70      201.09      8.79 o 
   8   2   1     3773.28     4122.67     41.30 o 
  10   2   1     2614.72     2486.60     37.49 o 
  12   2   1        0.06       86.50     11.00 o 
  14   2   1      256.54      237.32     12.93 o 
  16   2   1       20.70       28.31      6.66 o 
  18   2   1      268.83      242.74     18.17 o 
  20   2   1        2.40       33.37     14.50 o 
 -21   3   1        3.99       14.26     46.63 o 
 -19   3   1       11.22       23.57     14.94 o 
 -17   3   1        8.45        6.21      7.41 o 
 -15   3   1      693.79      688.17     17.16 o 
 -13   3   1     1668.74     1773.60     27.26 o 
 -11   3   1      266.11      346.25     19.73 o 
  -9   3   1      262.42      523.21     28.11 o 
  -7   3   1     7823.34     9109.52     60.14 o 
  -5   3   1    12158.46    13900.72     93.10 o 
  -3   3   1     2360.74     3041.41     31.19 o 
  -1   3   1     2967.47     3841.18     39.38 o 
   1   3   1     1042.97     1465.46     24.16 o 
   3   3   1       33.13       36.46      5.65 o 
   5   3   1     3844.22     4713.73     38.65 o 
   7   3   1       46.60       86.09     15.09 o 
   9   3   1      212.23      200.16     15.92 o 
  11   3   1      635.54      985.45     32.51 o 
  13   3   1       68.55       91.99     14.45 o 
  15   3   1        0.03       50.92     14.97 o 
  17   3   1      109.16      105.29     17.70 o 
  19   3   1      128.38       98.62     33.37 o 
 -20   4   1      240.55      219.29     33.11 o 
 -18   4   1      766.58      621.18     33.63 o 
 -16   4   1        0.03        4.13     18.94 o 
 -14   4   1      420.29      449.12     25.43 o 
 -12   4   1      155.68       82.03     10.50 o 
 -10   4   1      442.97      413.79     22.75 o 
  -8   4   1       40.88       36.10      8.15 o 
  -6   4   1      277.93      368.30     13.86 o 
  -4   4   1      617.55      678.83     18.83 o 
  -2   4   1      353.71      554.36     18.48 o 
   0   4   1     8103.51     8602.58     63.08 o 
   2   4   1     3113.15     3283.03     38.30 o 
   4   4   1        2.49       21.69      7.28 o 
   6   4   1     2532.65     2983.81     37.28 o 
   8   4   1      848.16      899.78     31.00 o 
  10   4   1      125.68       97.70     18.74 o 
  12   4   1       18.18       60.31     11.87 o 
  14   4   1        1.84       27.16      8.61 o 
  16   4   1       80.88       59.74     17.77 o 
  18   4   1       17.75       33.99     13.21 o 
  20   4   1      131.14       71.20     25.17 o 
 -19   5   1       16.08       46.10     38.88 o 
 -17   5   1     1023.18      892.60     49.47 o 
 -15   5   1        7.15       56.69     11.09 o 
 -13   5   1       13.70       26.45      8.90 o 
 -11   5   1     1313.52     1357.35     41.71 o 
  -9   5   1     1323.22     1831.27     57.22 o 
  -7   5   1       36.14       27.03      9.70 o 
  -5   5   1       42.28       36.69      5.83 o 
  -3   5   1       20.36       34.22     10.27 o 
  -1   5   1     1827.35     2594.04     39.70 o 
   1   5   1      577.22      768.87     25.21 o 
   3   5   1      204.13      146.80     13.51 o 
   5   5   1     2546.00     2874.12     37.63 o 
   7   5   1     1140.35     1295.21     27.76 o 
   9   5   1     1158.74     1097.44     39.41 o 
  11   5   1      136.35      114.73     17.82 o 
  13   5   1        1.16       18.33     16.04 o 
  15   5   1       78.03       76.93     14.57 o 
  17   5   1      476.76      353.59     36.37 o 
  19   5   1        8.04       50.87     37.75 o 
 -18   6   1        3.81       40.89     21.29 o 
 -16   6   1       89.34       50.28     15.82 o 
 -14   6   1       38.76       30.15     22.03 o 
 -12   6   1        0.06       21.02     12.34 o 
 -10   6   1       94.89      132.95     21.93 o 
  -8   6   1      464.80      585.40     21.37 o 
  -6   6   1        5.33       26.99      9.22 o 
  -4   6   1      250.84      350.92     18.02 o 
  -2   6   1      209.73      364.67     18.62 o 
   0   6   1      264.36      180.63     14.58 o 
   2   6   1       14.01       33.97     11.36 o 
   4   6   1      337.97      335.41     18.94 o 
   6   6   1      339.36      301.42     16.22 o 
   8   6   1       63.57       58.76     11.89 o 
  10   6   1        2.77       51.71     12.64 o 
  12   6   1        0.14       35.60     19.54 o 
  14   6   1       58.30       34.98     18.01 o 
  16   6   1        9.69       25.54     21.53 o 
  18   6   1       13.06       29.26     16.83 o 
 -17   7   1      177.72      114.54     28.25 o 
 -15   7   1      302.61      290.71     31.16 o 
 -13   7   1      266.69      199.23     31.93 o 
 -11   7   1      207.14      200.14     27.86 o 
  -9   7   1        1.16       12.72      9.20 o 
  -7   7   1       34.90       32.50      9.78 o 
  -5   7   1        8.13       44.86     11.19 o 
  -3   7   1        5.92       28.77     11.50 o 
  -1   7   1     1572.12     1489.33     37.26 o 
   1   7   1      286.65      409.26     24.33 o 
   3   7   1       33.05       53.65     10.19 o 
   5   7   1     2456.65     2455.68     45.85 o 
   7   7   1      401.52      423.46     22.42 o 
   9   7   1     1018.11      941.32     49.21 o 
  11   7   1      471.37      437.34     45.04 o 
  13   7   1        0.08       61.65     20.44 o 
  15   7   1       82.92       80.06     20.32 o 
 -16   8   1      136.28       91.11     42.54 o 
 -14   8   1        4.65       17.23     18.42 o 
 -12   8   1        0.92        4.14     25.54 o 
 -10   8   1      286.86      224.47     30.68 o 
  -8   8   1     1331.92     1296.57     41.92 o 
  -6   8   1      319.93      273.77     37.12 o 
  -4   8   1       22.25       34.50     13.04 o 
  -2   8   1     4459.40     4492.19     96.00 o 
   0   8   1      446.65      529.06     32.93 o 
   2   8   1     7568.26     8286.90    129.13 o 
   4   8   1      363.52      366.80     45.08 o 
   6   8   1     2714.72     2858.08     62.18 o 
   8   8   1      766.33      743.35     29.21 o 
  10   8   1      176.59      194.16     36.12 o 
  12   8   1        0.61       22.33     20.57 o 
  14   8   1        4.19       -7.81     27.03 o 
 -13   9   1      239.54      194.52     41.32 o 
 -11   9   1      569.97      496.50     52.10 o 
  -9   9   1       23.33       64.72     46.06 o 
  -7   9   1       10.34       41.86     11.77 o 
  -5   9   1       99.62       83.95     22.49 o 
  -3   9   1      541.20      595.28     39.85 o 
  -1   9   1       14.35       21.29     14.97 o 
   1   9   1        0.07       31.77     14.41 o 
   3   9   1        0.01       39.97     13.63 o 
   5   9   1      811.52      725.11     37.36 o 
   7   9   1       82.67       63.23     13.44 o 
   9   9   1      605.43      504.14     50.28 o 
  11   9   1      804.92      756.56     64.80 o 
 -10  10   1        8.04        2.86     21.60 o 
  -8  10   1      497.89      447.53     49.23 o 
  -6  10   1       37.54       22.09     13.19 o 
  -4  10   1      213.08      171.39     21.22 o 
  -2  10   1      302.03      321.31     40.46 o 
   0  10   1      570.08      587.04     47.17 o 
   2  10   1        8.35       47.94     17.80 o 
   4  10   1       78.91       65.47     18.02 o 
   6  10   1      212.24      159.68     27.08 o 
   8  10   1      146.28      117.53     34.44 o 
  -5  11   1        6.54       38.87     13.79 o 
  -3  11   1       10.43       35.82     21.43 o 
  -1  11   1        7.99       44.20     18.21 o 
   1  11   1       10.36       44.70     18.87 o 
   3  11   1      289.51      222.46     37.03 o 
 -22   0   2       16.56       -1.23     26.59 o 
 -20   0   2      988.86      978.29     68.82 o 
 -18   0   2     5336.15     5696.30    142.23 o 
 -16   0   2      194.85      185.78     19.74 o 
 -14   0   2       18.29        5.99      6.79 o 
 -12   0   2     1746.34     1531.35     33.81 o 
 -10   0   2     3833.62     3348.12     45.60 o 
  -8   0   2     7630.27     7465.80     57.23 o 
  -6   0   2      690.60      370.87     14.46 o 
  -4   0   2     5798.09     4884.16     30.04 o 
  -2   0   2    26099.55    23907.61     82.92 o 
   0   0   2    71296.95    72651.54    179.00 o 
   2   0   2    32921.27    34729.77    164.83 o 
   4   0   2    20961.60    29015.77    132.68 o 
   6   0   2    14451.28    12963.33    126.86 o 
   8   0   2    23940.37    24501.49    201.78 o 
  10   0   2    11624.70    12562.67    134.89 o 
  12   0   2     7882.99     8520.85    106.97 o 
  14   0   2     3922.73     4331.45     82.62 o 
  16   0   2      708.59      613.92     31.82 o 
  18   0   2      212.46      186.74     21.43 o 
  20   0   2       98.72      100.26     31.09 o 
 -21   1   2     1223.82     1246.29     69.32 o 
 -19   1   2        8.50       21.07      5.49 o 
 -17   1   2     6733.58     6938.65     76.49 o 
 -15   1   2     3027.38     3129.82     42.19 o 
 -13   1   2     3662.45     3487.58     38.36 o 
 -11   1   2      268.18      439.86     13.20 o 
  -9   1   2     1819.50     1708.10     20.74 o 
  -7   1   2    10519.10    10363.27     42.26 o 
  -5   1   2    12272.81    11275.12     60.32 o 
  -3   1   2      925.16      421.51     10.80 o 
  -1   1   2     5842.06     4639.17     27.88 o 
   1   1   2     1241.57      683.17     15.78 o 
   3   1   2   171909.59   174472.11   2597.65 o 
   5   1   2     5470.13     4639.98     34.86 o 
   7   1   2     3542.01     2666.20     30.76 o 
   9   1   2       39.09       30.17      6.93 o 
  11   1   2    13981.30    15398.95     99.99 o 
  13   1   2     6376.60     6702.99     60.68 o 
  15   1   2     1704.79     1785.15     39.64 o 
  17   1   2      120.08      122.27     11.60 o 
  19   1   2       95.19       93.18     15.08 o 
  21   1   2      329.28      344.81     37.61 o 
 -22   2   2      637.59      564.85     90.80 o 
 -20   2   2     1702.09     1585.18     92.42 o 
 -18   2   2      553.88      556.42     20.68 o 
 -16   2   2     2310.84     2554.25     42.65 o 
 -14   2   2     2031.77     1890.48     29.05 o 
 -12   2   2      924.03      699.59     18.73 o 
 -10   2   2     8674.00     8518.06     62.57 o 
  -8   2   2    12205.21    11882.05     62.67 o 
  -6   2   2    23472.21    23292.20    105.75 o 
  -4   2   2    24801.94    24375.67    139.46 o 
  -2   2   2     8323.26     7577.33     43.91 o 
   0   2   2    16894.73    16114.86     61.94 o 
   2   2   2     4164.65     6509.53     40.04 o 
   4   2   2     9418.20     9416.00     46.86 o 
   6   2   2     5385.57     5157.78     40.00 o 
   8   2   2     2569.45     1990.71     27.48 o 
  10   2   2     8901.51     9388.73     68.82 o 
  12   2   2     1269.49     1109.55     24.75 o 
  14   2   2     1926.61     1975.06     39.09 o 
  16   2   2     1017.46      951.55     32.27 o 
  18   2   2      713.65      687.52     43.97 o 
  20   2   2      551.55      523.63     53.20 o 
 -21   3   2      270.10      268.42     68.31 o 
 -19   3   2     2164.80     2169.64     94.87 o 
 -17   3   2     2767.07     2757.67     42.08 o 
 -15   3   2     1660.42     1590.81     31.04 o 
 -13   3   2     3150.16     3216.73     33.92 o 
 -11   3   2     8637.61     9098.64     63.54 o 
  -9   3   2    11947.12    12212.32     82.75 o 
  -7   3   2    12680.58    12479.04     70.32 o 
  -5   3   2    13701.45    13077.41     72.10 o 
  -3   3   2     1837.71     1239.18     21.63 o 
  -1   3   2     6929.71     6757.59     56.42 o 
   1   3   2     3520.08     2771.69     32.27 o 
   3   3   2     4844.41     4228.05     38.63 o 
   5   3   2     7614.67     6941.71     47.50 o 
   7   3   2    12917.39    13222.16    116.36 o 
   9   3   2      759.39      597.32     25.52 o 
  11   3   2      237.67      357.20     22.14 o 
  13   3   2      293.10      322.25     21.60 o 
  15   3   2     2118.03     2049.46     57.01 o 
  17   3   2     1269.26     1349.99     59.15 o 
  19   3   2      892.60      943.91     69.39 o 
 -20   4   2     1000.60     1033.19    110.23 o 
 -18   4   2      488.19      482.04     33.39 o 
 -16   4   2      213.49      218.57     20.54 o 
 -14   4   2     5551.66     6067.05    106.60 o 
 -12   4   2     2960.82     2907.72     50.36 o 
 -10   4   2     4289.23     3703.38     55.14 o 
  -8   4   2     8751.02     8398.48     60.42 o 
  -6   4   2    11091.47    10180.11     78.15 o 
  -4   4   2    44379.14    48720.61    424.86 o 
  -2   4   2      154.66      647.00     19.21 o 
   0   4   2      958.78      466.32     17.40 o 
   2   4   2     2309.43     1508.34     27.73 o 
   4   4   2     9474.58     9706.04     87.27 o 
   6   4   2     5917.07     5516.79     51.96 o 
   8   4   2     1440.63     1585.51     40.00 o 
  10   4   2      972.87      999.13     35.01 o 
  12   4   2      665.69      620.10     33.98 o 
  14   4   2      552.49      494.62     29.93 o 
  16   4   2     2124.69     2083.92     88.50 o 
  18   4   2      252.18      312.57     37.32 o 
 -19   5   2      246.46      227.71     29.39 o 
 -17   5   2     2050.42     1882.08    107.02 o 
 -15   5   2      816.65      821.38     34.43 o 
 -13   5   2     2241.60     2161.16     57.45 o 
 -11   5   2     4195.37     4275.69     64.13 o 
  -9   5   2     4440.84     4350.32     47.34 o 
  -7   5   2     5315.20     5614.69     54.93 o 
  -5   5   2      369.80      150.29     15.04 o 
  -3   5   2      281.53       57.46      8.25 o 
  -1   5   2    12036.93    12749.61    107.85 o 
   1   5   2     6858.04     6750.84     73.17 o 
   3   5   2    12261.03    11860.48     83.99 o 
   5   5   2     5767.28     5467.83     52.61 o 
   7   5   2     7191.84     7209.76    104.86 o 
   9   5   2      619.21      552.42     28.57 o 
  11   5   2      295.42      263.21     43.83 o 
  13   5   2      917.42     1040.72     50.95 o 
  15   5   2      911.73     1077.38     61.80 o 
  17   5   2     1122.33     1192.78     64.03 o 
 -18   6   2       35.85       43.21     23.46 o 
 -16   6   2      457.71      551.01     38.89 o 
 -14   6   2      834.41      824.35     45.87 o 
 -12   6   2     1617.94     1686.10     53.12 o 
 -10   6   2     3296.01     3151.81     54.30 o 
  -8   6   2     1698.50     1434.74     30.70 o 
  -6   6   2       54.00       38.92      9.30 o 
  -4   6   2     1692.95     1542.94     34.70 o 
  -2   6   2     8902.13     9055.63     80.29 o 
   0   6   2     8422.00     7953.38     74.52 o 
   2   6   2     4725.43     4576.80     56.01 o 
   4   6   2     7011.06     6766.00     69.25 o 
   6   6   2     1167.46     1192.78     27.62 o 
   8   6   2     1493.67     1484.91     55.81 o 
  10   6   2     6770.74     7435.61    151.88 o 
  12   6   2     2191.80     2166.80     85.29 o 
  14   6   2     1013.57     1200.93     69.61 o 
  16   6   2      524.16      598.61     60.63 o 
 -17   7   2     1686.50     1692.66     70.81 o 
 -15   7   2       58.31       59.00     16.56 o 
 -13   7   2     3302.86     3234.64     91.21 o 
 -11   7   2      861.74      886.06     48.67 o 
  -9   7   2      834.45      869.37     30.30 o 
  -7   7   2      638.38      601.32     25.79 o 
  -5   7   2     1003.59      826.95     29.57 o 
  -3   7   2      187.57       90.17     16.16 o 
  -1   7   2     5801.57     5739.98     70.64 o 
   1   7   2     7481.27     7786.54     85.03 o 
   3   7   2    13707.43    14106.19    170.88 o 
   5   7   2       19.42       13.55     14.36 o 
   7   7   2     4808.50     5247.31     91.49 o 
   9   7   2      330.31      322.30     38.27 o 
  11   7   2     2872.02     3213.06    110.75 o 
  13   7   2     1978.74     2149.99     94.60 o 
  15   7   2      637.75      829.89     59.02 o 
 -16   8   2       36.20       47.67     22.27 o 
 -14   8   2      910.26     1059.15     59.19 o 
 -12   8   2     1506.89     1573.58     83.51 o 
 -10   8   2     1393.22     1425.66     40.67 o 
  -8   8   2      807.15      836.99     42.07 o 
  -6   8   2      484.88      452.10     34.63 o 
  -4   8   2     3842.39     3647.72    116.12 o 
  -2   8   2     3419.21     3425.01     73.24 o 
   0   8   2     4857.80     4798.67     91.11 o 
   2   8   2     1809.51     1753.65     50.53 o 
   4   8   2       83.68       57.52     19.60 o 
   6   8   2     1428.19     1619.49     46.08 o 
   8   8   2     1244.02     1393.80     41.35 o 
  10   8   2     3171.16     3207.69    110.05 o 
  12   8   2     1334.40     1406.10     81.71 o 
  14   8   2      574.95      539.96     54.78 o 
 -13   9   2     1181.62     1255.60     95.55 o 
 -11   9   2      877.92      972.35    102.02 o 
  -9   9   2     1447.70     1750.68     78.81 o 
  -7   9   2      333.11      390.02     31.54 o 
  -5   9   2     1377.18     1255.60     50.81 o 
  -3   9   2     3095.04     3185.20     83.64 o 
  -1   9   2     5339.08     5477.94     85.53 o 
   1   9   2      102.01       70.16     15.88 o 
   3   9   2     1141.29     1180.65     49.25 o 
   5   9   2      463.45      492.05     30.62 o 
   7   9   2      854.50      918.59     49.91 o 
   9   9   2      963.83     1055.70     73.14 o 
  11   9   2     1012.65     1199.87     78.64 o 
 -10  10   2      432.20      457.30     70.28 o 
  -8  10   2      464.80      554.04     48.87 o 
  -6  10   2     2696.07     2805.52     89.09 o 
  -4  10   2     4176.48     4180.73    106.32 o 
  -2  10   2      708.42      780.29     45.66 o 
   0  10   2     1544.85     1726.39     71.20 o 
   2  10   2      371.26      282.50     25.51 o 
   4  10   2       48.64       82.20     20.82 o 
   6  10   2     1035.24     1174.11     57.52 o 
   8  10   2     1065.43     1268.83     91.82 o 
  -5  11   2     1143.08     1173.93     70.26 o 
  -3  11   2     2040.06     2293.66     94.79 o 
  -1  11   2      313.86      362.46     43.84 o 
   1  11   2      133.73      182.71     34.98 o 
   3  11   2      471.55      589.88     63.05 o 
 -23   1   3      235.15      174.24     54.81 o 
 -21   1   3      245.47      153.38     39.67 o 
 -19   1   3     2404.88     2254.34     46.98 o 
 -17   1   3       65.14       59.93      9.92 o 
 -15   1   3      646.89      702.27     19.56 o 
 -13   1   3      369.02      423.74     12.69 o 
 -11   1   3      103.98      170.04      7.64 o 
  -9   1   3      158.57      144.12     12.01 o 
  -7   1   3      391.81      361.90     13.83 o 
  -5   1   3     1549.77     1517.22     20.93 o 
  -3   1   3      842.76     1004.95     17.21 o 
  -1   1   3      379.53      661.82     20.11 o 
   1   1   3     9840.56    12600.95     59.09 o 
   3   1   3    38955.35    44797.20    302.50 o 
   5   1   3     3725.67     3756.91     36.95 o 
   7   1   3     1209.95     1170.29     23.73 o 
   9   1   3       98.03       93.16      8.59 o 
  11   1   3     1309.55     1418.45     29.35 o 
  13   1   3      541.16      445.35     22.57 o 
  15   1   3      338.82      318.68     16.97 o 
  17   1   3       35.23       29.55     10.17 o 
  19   1   3       10.70       21.65      9.62 o 
 -22   2   3       38.81       35.18     26.18 o 
 -20   2   3      166.74      162.15     15.83 o 
 -18   2   3      691.43      620.49     21.93 o 
 -16   2   3     1505.57     1361.78     30.08 o 
 -14   2   3     1244.46     1141.75     22.20 o 
 -12   2   3      498.66      664.53     16.01 o 
 -10   2   3      171.12      184.25     11.50 o 
  -8   2   3     4389.74     5128.35     38.89 o 
  -6   2   3      129.58      111.24      9.33 o 
  -4   2   3     2823.07     3410.86     30.69 o 
  -2   2   3      347.57      382.50     14.70 o 
   0   2   3      222.36      177.34     11.39 o 
   2   2   3     2102.89     2727.41     30.40 o 
   4   2   3     6046.50     7584.33     53.50 o 
   6   2   3    11218.10    14358.12    109.23 o 
   8   2   3        2.20       20.05      5.59 o 
  10   2   3     2237.94     2451.07     35.54 o 
  12   2   3       94.52      121.18     10.59 o 
  14   2   3      119.33      113.75     11.13 o 
  16   2   3        9.33       -3.97      8.33 o 
  18   2   3      132.76       95.06     25.25 o 
  20   2   3       73.18       70.53     15.72 o 
 -21   3   3        1.19        2.07      9.82 o 
 -19   3   3      145.39      100.33     12.27 o 
 -17   3   3       26.53       38.03     20.98 o 
 -15   3   3       11.63       29.23      6.32 o 
 -13   3   3      184.14      145.76     10.44 o 
 -11   3   3      282.95      337.78     13.99 o 
  -9   3   3      215.62      288.69     12.80 o 
  -7   3   3       30.12       29.72      7.05 o 
  -5   3   3     3602.45     4494.36     41.44 o 
  -3   3   3     1573.47     2059.08     29.09 o 
  -1   3   3     3824.85     4369.91     40.46 o 
   1   3   3      187.60      213.32     11.94 o 
   3   3   3     1136.06      867.78     20.04 o 
   5   3   3      179.25       43.60      7.25 o 
   7   3   3     5606.66     6047.23     94.71 o 
   9   3   3      213.10      268.15     13.16 o 
  11   3   3      466.67      416.61     14.38 o 
  13   3   3      829.74      713.36     41.58 o 
  15   3   3       61.10       57.25     10.46 o 
  17   3   3       22.03        3.42     18.74 o 
  19   3   3       23.01       33.20     14.19 o 
 -20   4   3      202.91      180.40     33.54 o 
 -18   4   3        0.02       20.60     10.74 o 
 -16   4   3       38.45       29.65      7.41 o 
 -14   4   3      184.45      236.91     14.67 o 
 -12   4   3     1209.38     1328.90     25.16 o 
 -10   4   3      295.38      333.19     15.60 o 
  -8   4   3      498.23      438.36     16.74 o 
  -6   4   3     2737.91     3002.43     39.37 o 
  -4   4   3      455.17      879.34     23.93 o 
  -2   4   3      899.15     1526.90     28.57 o 
   0   4   3      996.99     1293.15     27.02 o 
   2   4   3     6431.68     8152.87     70.78 o 
   4   4   3      500.22      328.95     15.39 o 
   6   4   3       37.15       59.23     11.19 o 
   8   4   3        0.80       13.26      8.14 o 
  10   4   3       68.40       58.09     11.84 o 
  12   4   3       11.87       31.60     13.01 o 
  14   4   3      225.82      231.52     25.66 o 
  16   4   3        5.49        5.00     24.66 o 
  18   4   3       24.02       34.16     12.23 o 
 -19   5   3       12.71       62.93     25.41 o 
 -17   5   3      700.28      493.61     30.06 o 
 -15   5   3     1790.87     1587.08     66.29 o 
 -13   5   3       69.89       45.78     11.52 o 
 -11   5   3       77.09       64.27      9.76 o 
  -9   5   3      149.79      132.33     11.24 o 
  -7   5   3       45.73       82.40     10.73 o 
  -5   5   3      248.58      505.46     22.16 o 
  -3   5   3      167.76      131.13     11.64 o 
  -1   5   3      419.94      440.56     19.18 o 
   1   5   3      276.69      339.66     16.86 o 
   3   5   3     5880.93     6074.37     61.05 o 
   5   5   3     2470.22     2761.45     39.51 o 
   7   5   3     1438.92     1668.50     32.97 o 
   9   5   3     3904.22     4214.90     84.16 o 
  11   5   3        8.39       -7.95     21.48 o 
  13   5   3      297.13      221.64     30.91 o 
  15   5   3      199.56      166.69     22.44 o 
  17   5   3        7.19       50.43     16.89 o 
 -18   6   3      124.08      105.05     21.91 o 
 -16   6   3        1.39       55.93     15.03 o 
 -14   6   3      827.61      697.43     36.28 o 
 -12   6   3      196.85      265.93     24.82 o 
 -10   6   3      133.53      148.07     26.63 o 
  -8   6   3     1332.40     1272.09     35.56 o 
  -6   6   3      570.91      587.03     24.67 o 
  -4   6   3     1241.84     1667.90     37.30 o 
  -2   6   3      321.36      354.89     20.35 o 
   0   6   3      743.61      838.64     27.14 o 
   2   6   3     1009.99     1189.04     33.16 o 
   4   6   3     4227.50     4565.92     60.28 o 
   6   6   3      456.16      463.70     20.99 o 
   8   6   3      367.75      467.05     19.66 o 
  10   6   3       54.57       80.40     38.41 o 
  12   6   3       53.43       65.08     21.94 o 
  14   6   3      162.22      162.99     30.42 o 
  16   6   3       50.24       61.38     32.29 o 
 -17   7   3      171.38      158.99     33.72 o 
 -15   7   3       86.51       73.04     19.93 o 
 -13   7   3      751.42      644.14     43.15 o 
 -11   7   3      191.61      154.80     13.83 o 
  -9   7   3     1120.37     1064.40     41.52 o 
  -7   7   3      184.37      200.97     19.51 o 
  -5   7   3      476.65      408.97     22.63 o 
  -3   7   3     1979.48     1734.52     40.16 o 
  -1   7   3      392.36      363.39     21.43 o 
   1   7   3      168.76      166.75     15.37 o 
   3   7   3     1007.77     1016.30     34.56 o 
   5   7   3      792.48      922.19     35.54 o 
   7   7   3      167.27      133.42     22.04 o 
   9   7   3      453.62      405.94     46.51 o 
  11   7   3        6.03       14.13     21.15 o 
  13   7   3      118.87       59.91     30.61 o 
  15   7   3        8.42       18.70     27.12 o 
 -16   8   3      264.19      157.81     36.35 o 
 -14   8   3      446.39      399.45     42.88 o 
 -12   8   3       18.38       77.89     29.90 o 
 -10   8   3        2.79       30.74     12.84 o 
  -8   8   3      181.31      186.47     21.94 o 
  -6   8   3       68.59       61.27     12.70 o 
  -4   8   3       25.91       38.47     15.10 o 
  -2   8   3      172.51      173.68     25.37 o 
   0   8   3      182.13      134.21     22.20 o 
   2   8   3     1992.44     1982.36     55.92 o 
   4   8   3      124.76       85.54     11.39 o 
   6   8   3     1148.26     1186.17     38.53 o 
   8   8   3      297.67      275.49     22.07 o 
  10   8   3       75.70      113.71     26.21 o 
  12   8   3       31.02       71.14     42.42 o 
 -13   9   3      226.98      206.69     29.17 o 
 -11   9   3        1.46        4.42     19.11 o 
  -9   9   3      205.73      193.94     28.73 o 
  -7   9   3       15.19       25.87     12.45 o 
  -5   9   3      587.77      546.57     37.39 o 
  -3   9   3       77.77       74.37     16.30 o 
  -1   9   3      118.08      104.48     18.46 o 
   1   9   3     1769.30     1808.02     57.59 o 
   3   9   3      783.82      769.88     42.07 o 
   5   9   3     1033.97     1070.25     43.99 o 
   7   9   3      136.60      137.40     22.97 o 
   9   9   3      916.84      739.20     62.55 o 
  11   9   3      223.64      172.61     38.19 o 
 -10  10   3       29.11       36.72     25.28 o 
  -8  10   3      515.33      447.11     40.24 o 
  -6  10   3       29.75       54.22     16.65 o 
  -4  10   3      198.24      170.35     24.97 o 
  -2  10   3      531.80      445.47     45.36 o 
   0  10   3      291.76      213.91     31.47 o 
   2  10   3      224.67      155.43     36.60 o 
   4  10   3      176.42      180.98     27.95 o 
   6  10   3        7.24       60.42     24.75 o 
   8  10   3       49.44       28.22     37.22 o 
  -3  11   3      474.31      407.62     42.92 o 
  -1  11   3      114.40      145.97     40.20 o 
   1  11   3        1.07       59.06     21.22 o 
 -22   0   4     1036.38     1142.38    101.44 o 
 -20   0   4       66.98       29.20     41.11 o 
 -18   0   4     4396.39     4423.69    147.65 o 
 -16   0   4      232.65      171.43     14.39 o 
 -14   0   4     6714.09     6439.82    182.83 o 
 -12   0   4     7427.64     8010.63    220.46 o 
 -10   0   4    21507.50    23815.15    386.31 o 
  -8   0   4     2762.47     4898.82     91.51 o 
  -6   0   4     2074.93     1512.86     23.58 o 
  -4   0   4     4913.20     3732.28     39.62 o 
  -2   0   4     3130.43     2397.27     39.38 o 
   0   0   4      420.96     1107.69     28.28 o 
   2   0   4       53.84       29.56      8.77 o 
   4   0   4      994.27      414.21     22.50 o 
   6   0   4    34019.70    37507.82    294.63 o 
   8   0   4    16107.31    17337.24    147.19 o 
  10   0   4     3753.01     3909.42     76.34 o 
  12   0   4      399.76      433.94     26.90 o 
  14   0   4     4735.59     4990.88     95.30 o 
  16   0   4     1351.40     1199.53     81.24 o 
  18   0   4      579.37      538.93     64.42 o 
 -23   1   4      641.82      640.52    103.48 o 
 -21   1   4     1591.96     1672.32     85.90 o 
 -19   1   4      590.37      577.59     25.89 o 
 -17   1   4     1928.09     1935.62     42.24 o 
 -15   1   4     6916.25     7141.48     79.59 o 
 -13   1   4     1614.40     1532.40     29.73 o 
 -11   1   4      201.00       79.22      9.10 o 
  -9   1   4     1533.10     1017.96     26.53 o 
  -7   1   4    22206.59    22591.72    114.17 o 
  -5   1   4    20249.46    20086.03    102.23 o 
  -3   1   4     3486.74     2765.56     27.32 o 
  -1   1   4     1290.10      775.63     17.77 o 
   1   1   4     1628.55      997.93     22.75 o 
   3   1   4    21240.51    21864.71    105.07 o 
   5   1   4     7873.37     7890.50     59.79 o 
   7   1   4       94.69       24.37      7.29 o 
   9   1   4     4032.18     3792.05     47.47 o 
  11   1   4     4881.87     4998.32     62.42 o 
  13   1   4     4176.85     4289.63     67.86 o 
  15   1   4      514.16      503.30     27.71 o 
  17   1   4      794.90      739.37     38.46 o 
  19   1   4      426.23      471.32     47.30 o 
 -22   2   4      240.85      357.07     73.62 o 
 -20   2   4      469.42      548.16     33.95 o 
 -18   2   4      832.49      815.41     30.02 o 
 -16   2   4      257.34      242.60     20.92 o 
 -14   2   4     9657.16    10006.82    111.07 o 
 -12   2   4     2005.95     1781.39     30.06 o 
 -10   2   4     6832.96     6376.11     49.04 o 
  -8   2   4     6552.23     6195.81     49.54 o 
  -6   2   4    11878.51    11173.41     63.78 o 
  -4   2   4    15714.72    15757.71     68.25 o 
  -2   2   4     8979.53     8435.39     57.73 o 
   0   2   4     4594.31     4091.34     38.36 o 
   2   2   4     1832.36     1095.98     22.40 o 
   4   2   4      527.79      265.24     13.01 o 
   6   2   4    36985.41    41742.22    203.79 o 
   8   2   4     3965.99     3880.09     45.36 o 
  10   2   4     3431.27     3258.40     43.34 o 
  12   2   4      148.32      142.12     11.68 o 
  14   2   4      100.24      108.79     11.55 o 
  16   2   4      649.77      694.32     53.13 o 
  18   2   4      972.94     1045.38     59.66 o 
 -21   3   4     1648.71     1756.28     74.42 o 
 -19   3   4      823.11      797.56     35.06 o 
 -17   3   4     4086.14     4200.97     57.56 o 
 -15   3   4       19.32       20.02      8.83 o 
 -13   3   4     1544.10     1448.68     28.31 o 
 -11   3   4     6709.60     7002.63     63.56 o 
  -9   3   4     4163.76     3560.05     38.27 o 
  -7   3   4     6742.53     6088.09     55.61 o 
  -5   3   4    15971.96    16495.52    103.75 o 
  -3   3   4    33420.11    34848.07    258.27 o 
  -1   3   4    46583.78    48971.63    239.60 o 
   1   3   4      796.38      415.25     16.22 o 
   3   3   4     8874.42     8587.25     71.89 o 
   5   3   4       65.47       18.87      8.26 o 
   7   3   4    13916.93    14905.25     92.69 o 
   9   3   4     2534.11     2501.88     36.60 o 
  11   3   4      341.70      324.88     17.38 o 
  13   3   4      373.38      339.27     19.61 o 
  15   3   4      703.30      811.77     55.55 o 
  17   3   4      676.57      800.60     63.40 o 
 -20   4   4        7.57        4.36     16.55 o 
 -18   4   4      390.96      334.62     29.97 o 
 -16   4   4     2561.85     2511.56     50.02 o 
 -14   4   4     3425.65     3280.35     56.27 o 
 -12   4   4     3992.52     4054.53     43.32 o 
 -10   4   4     1811.14     1550.42     30.09 o 
  -8   4   4     6277.53     6554.00     61.32 o 
  -6   4   4     9490.88     9350.20     71.37 o 
  -4   4   4    12371.63    13601.55    100.82 o 
  -2   4   4    12890.26    12733.37    110.87 o 
   0   4   4      768.39      342.37     15.62 o 
   2   4   4    14150.37    15147.98    109.47 o 
   4   4   4     8118.54     7819.80     66.39 o 
   6   4   4     3065.45     2835.46     38.86 o 
   8   4   4     3009.42     2854.29     37.29 o 
  10   4   4     3830.68     4067.31     73.21 o 
  12   4   4      116.80       89.95     15.07 o 
  14   4   4      138.26      159.45     44.94 o 
  16   4   4      416.82      523.96     48.28 o 
  18   4   4      815.92      813.61     63.96 o 
 -19   5   4     1267.49     1312.15     79.30 o 
 -17   5   4     2240.99     2097.38     97.82 o 
 -15   5   4      726.25      726.04     25.19 o 
 -13   5   4     1748.43     1890.80     49.28 o 
 -11   5   4     2868.50     2682.23     42.74 o 
  -9   5   4     2256.25     2242.32     37.38 o 
  -7   5   4     1400.77     1207.32     30.21 o 
  -5   5   4     2795.55     2655.53     42.80 o 
  -3   5   4     1380.55      843.97     28.04 o 
  -1   5   4    21550.71    22693.07    130.52 o 
   1   5   4     8523.16     8154.48     72.86 o 
   3   5   4     3356.78     2985.35     46.55 o 
   5   5   4      468.11      360.74     17.99 o 
   7   5   4     3049.02     3053.20     40.21 o 
   9   5   4      215.60      194.29     26.95 o 
  11   5   4     1392.20     1547.11     72.75 o 
  13   5   4     2898.21     3321.34    112.01 o 
  15   5   4     1545.79     1905.98     87.32 o 
  17   5   4      247.06      357.84     44.02 o 
 -18   6   4      122.72      104.80     26.62 o 
 -16   6   4      247.95      311.37     31.38 o 
 -14   6   4     9460.86     9126.92    240.38 o 
 -12   6   4     1060.04      973.63     28.47 o 
 -10   6   4     3979.56     4107.03     68.93 o 
  -8   6   4      593.90      640.29     24.11 o 
  -6   6   4       71.66       38.24     11.52 o 
  -4   6   4     1289.08     1062.49     30.71 o 
  -2   6   4      975.75      769.43     28.00 o 
   0   6   4     3764.52     3679.86     54.77 o 
   2   6   4     4632.99     4610.31     58.05 o 
   4   6   4     2645.43     2640.97     44.86 o 
   6   6   4     4974.98     4966.69     77.19 o 
   8   6   4      448.81      438.62     35.42 o 
  10   6   4     3794.30     3906.36    142.07 o 
  12   6   4     1807.25     1837.38     83.17 o 
  14   6   4     1699.12     1704.77     85.58 o 
  16   6   4      735.34      823.63     64.53 o 
 -17   7   4     1579.82     1539.05     68.04 o 
 -15   7   4      695.56      790.27     46.00 o 
 -13   7   4      385.45      392.49     23.99 o 
 -11   7   4     2318.39     2223.27     49.08 o 
  -9   7   4     1253.09     1341.03     38.64 o 
  -7   7   4     1436.09     1442.89     44.72 o 
  -5   7   4      426.35      361.02     21.38 o 
  -3   7   4       57.39       29.21      7.85 o 
  -1   7   4     1698.45     1658.44     40.90 o 
   1   7   4     7414.99     7285.82    101.16 o 
   3   7   4     6419.70     6879.98    151.18 o 
   5   7   4      154.90      171.53     18.40 o 
   7   7   4      334.84      271.52     28.51 o 
   9   7   4     1237.96     1308.74     75.88 o 
  11   7   4      970.80      985.46     84.90 o 
  13   7   4     4266.76     4520.87    211.89 o 
 -16   8   4       12.52       67.41     24.00 o 
 -14   8   4     1193.67     1204.13     89.27 o 
 -12   8   4     1285.59     1346.22     47.10 o 
 -10   8   4     3898.17     3854.26     85.23 o 
  -8   8   4     1148.41     1247.82     41.39 o 
  -6   8   4     1298.24     1295.19     48.43 o 
  -4   8   4      347.09      326.96     26.06 o 
  -2   8   4     1188.02     1010.83     40.64 o 
   0   8   4     1144.31     1122.09     52.75 o 
   2   8   4     4233.41     4480.64     86.40 o 
   4   8   4      928.81     1067.63     44.88 o 
   6   8   4     1506.86     1570.49     61.01 o 
   8   8   4      391.76      405.02     36.28 o 
  10   8   4     1385.70     1331.98     86.53 o 
  12   8   4      331.16      347.70     44.67 o 
 -13   9   4      193.55      204.54     37.99 o 
 -11   9   4      594.79      724.91     84.91 o 
  -9   9   4     2421.91     2402.07     76.82 o 
  -7   9   4     3004.72     3045.82     75.46 o 
  -5   9   4      866.36     1010.35     48.46 o 
  -3   9   4     1743.26     1894.22     87.01 o 
  -1   9   4     3475.06     3651.53    147.61 o 
   1   9   4      773.03      831.76     46.38 o 
   3   9   4     1120.70     1199.61     49.84 o 
   5   9   4      998.04     1128.37     56.35 o 
   7   9   4      587.02      678.01     67.58 o 
   9   9   4      360.36      373.51     44.48 o 
 -10  10   4     1846.09     1927.46    190.73 o 
  -8  10   4     2319.38     2445.58     77.23 o 
  -6  10   4     2258.36     2520.72     82.78 o 
  -4  10   4     1131.73     1205.27     64.83 o 
  -2  10   4      268.60      291.43     40.09 o 
   0  10   4      967.67     1169.52    103.31 o 
   2  10   4     1336.38     1359.10     65.24 o 
   4  10   4       86.13      100.91     24.69 o 
   6  10   4     2657.69     2632.22    123.27 o 
 -23   1   5      172.28      101.84     63.40 o 
 -21   1   5      264.11      228.12     80.37 o 
 -19   1   5       35.25       12.23     11.98 o 
 -17   1   5     1364.43     1338.34     33.74 o 
 -15   1   5      260.91      273.74     15.20 o 
 -13   1   5      596.59      564.14     23.37 o 
 -11   1   5       45.07       46.25      9.36 o 
  -9   1   5     1190.73     1648.11     28.93 o 
  -7   1   5     5835.03     7131.07     51.51 o 
  -5   1   5      983.91     1267.23     21.31 o 
  -3   1   5     4047.40     5182.03     47.87 o 
  -1   1   5     1157.71     1472.82     26.94 o 
   1   1   5     1901.89     2094.75     31.03 o 
   3   1   5      619.07      640.81     20.56 o 
   5   1   5     7324.81     9544.28     79.76 o 
   7   1   5     1321.93     1186.47     30.23 o 
   9   1   5       18.68       22.57      7.60 o 
  11   1   5        6.19       36.75      7.60 o 
  13   1   5       18.00       31.05      9.20 o 
  15   1   5      456.27      479.78     27.16 o 
  17   1   5      271.93      197.78     21.09 o 
 -22   2   5      363.79      252.77     66.67 o 
 -20   2   5      235.01      178.95     24.85 o 
 -18   2   5        4.01        6.30      9.86 o 
 -16   2   5     5788.05     6382.18     93.98 o 
 -14   2   5       10.99       20.44      9.15 o 
 -12   2   5      424.07      452.02     19.04 o 
 -10   2   5     3058.12     3425.43     33.81 o 
  -8   2   5     2500.55     2972.13     33.86 o 
  -6   2   5     6971.05     7995.68     59.98 o 
  -4   2   5    11382.80    14192.70     80.18 o 
  -2   2   5      289.91      260.60     13.20 o 
   0   2   5     2670.51     3384.90     39.31 o 
   2   2   5     1771.55     2138.84     36.10 o 
   4   2   5      119.11       82.91      9.68 o 
   6   2   5     2806.57     2960.42     41.15 o 
   8   2   5      456.38      589.65     20.86 o 
  10   2   5       63.57      113.59     11.17 o 
  12   2   5       15.49       30.29      7.13 o 
  14   2   5      738.90      660.29     35.48 o 
  16   2   5       96.69       70.49     16.12 o 
  18   2   5      121.19       55.71     22.41 o 
 -21   3   5       61.20       78.53     59.31 o 
 -19   3   5       79.17       83.76     12.61 o 
 -17   3   5      111.89      143.92     13.61 o 
 -15   3   5      531.17      468.52     23.45 o 
 -13   3   5       11.13        9.63      3.49 o 
 -11   3   5     1090.83     1022.58     21.69 o 
  -9   3   5      865.27      909.38     21.63 o 
  -7   3   5      108.89      100.57     11.50 o 
  -5   3   5     3552.68     3624.39     43.78 o 
  -3   3   5     3307.54     3757.81     43.30 o 
  -1   3   5      722.74      994.27     24.28 o 
   1   3   5     6111.54     7388.87     68.23 o 
   3   3   5     4381.71     5647.86     56.00 o 
   5   3   5     1781.81     1686.09     32.93 o 
   7   3   5      925.01      632.62     22.71 o 
   9   3   5       71.65      140.56     11.95 o 
  11   3   5      659.22      665.08     25.57 o 
  13   3   5      228.61      167.29     23.85 o 
  15   3   5      351.34      315.18     26.29 o 
  17   3   5       12.54        0.70     19.45 o 
 -20   4   5       35.11       50.34     22.45 o 
 -18   4   5      158.08      109.10     19.42 o 
 -16   4   5       76.49       49.56      8.25 o 
 -14   4   5      395.24      299.56     15.58 o 
 -12   4   5     2067.12     2038.87     32.98 o 
 -10   4   5      227.33      277.70     15.84 o 
  -8   4   5       44.99       62.44      7.68 o 
  -6   4   5      250.03      282.39     14.99 o 
  -4   4   5      202.77      261.48     17.57 o 
  -2   4   5     1542.42     1459.86     30.67 o 
   0   4   5      622.66      890.35     24.60 o 
   2   4   5       17.19       30.62      9.97 o 
   4   4   5       13.19       30.38      7.57 o 
   6   4   5      971.18     1090.61     27.72 o 
   8   4   5     1937.41     2176.98     45.10 o 
  10   4   5       23.41       39.74     15.26 o 
  12   4   5      948.47      905.67     68.13 o 
  14   4   5       21.51       14.78     26.02 o 
  16   4   5      199.11      154.54     30.46 o 
 -19   5   5        0.73       10.90     14.45 o 
 -17   5   5      430.03      396.20     24.81 o 
 -15   5   5      331.24      327.15     18.39 o 
 -13   5   5      128.16      137.06     12.95 o 
 -11   5   5       77.38       81.04      9.97 o 
  -9   5   5     3113.34     3460.13     46.89 o 
  -7   5   5      407.65      494.87     21.60 o 
  -5   5   5      232.18      225.70     15.83 o 
  -3   5   5      574.55      650.24     22.73 o 
  -1   5   5     4470.89     4988.11     61.55 o 
   1   5   5      579.90      722.01     26.39 o 
   3   5   5      142.65      114.03     13.31 o 
   5   5   5     3003.25     2989.54     45.41 o 
   7   5   5     1359.34     1191.10     53.05 o 
   9   5   5      133.55      132.36     16.62 o 
  11   5   5     1078.72     1174.75     79.36 o 
  13   5   5      155.55      154.63     36.83 o 
  15   5   5      143.74      103.63     38.12 o 
 -18   6   5       38.53       38.38     78.12 o 
 -16   6   5      254.44      228.06     21.04 o 
 -14   6   5      122.37      134.84     13.41 o 
 -12   6   5      578.65      576.45     24.52 o 
 -10   6   5      119.83       94.96     13.39 o 
  -8   6   5       43.85       48.39     11.00 o 
  -6   6   5        8.70       28.76      8.11 o 
  -4   6   5      795.71      783.57     28.36 o 
  -2   6   5      194.23      179.56     16.73 o 
   0   6   5       14.62       32.12      8.92 o 
   2   6   5       49.53       51.87      8.50 o 
   4   6   5      910.09      997.40     34.28 o 
   6   6   5     1851.80     1854.73     51.93 o 
   8   6   5      725.27      684.11     43.33 o 
  10   6   5       22.21       50.02     16.61 o 
  12   6   5       53.14       78.38     24.01 o 
  14   6   5      157.44      137.42     29.21 o 
 -17   7   5        2.74       29.19     21.27 o 
 -15   7   5      254.34      235.96     24.67 o 
 -13   7   5       57.32       37.85      7.81 o 
 -11   7   5      112.13      115.78     13.78 o 
  -9   7   5      273.86      182.55     16.80 o 
  -7   7   5       34.33       44.76     10.27 o 
  -5   7   5      376.83      369.54     25.45 o 
  -3   7   5       45.35       52.55     13.06 o 
  -1   7   5       95.15       67.56     10.31 o 
   1   7   5      524.70      539.82     31.11 o 
   3   7   5        2.82        3.27     15.95 o 
   5   7   5       74.10       43.86     17.48 o 
   7   7   5      408.71      384.92     27.65 o 
   9   7   5       69.65       64.12     26.07 o 
  11   7   5       35.98       24.41     24.94 o 
  13   7   5       22.72        9.44     22.65 o 
 -16   8   5       23.89       53.21     22.76 o 
 -14   8   5      128.25       81.90     19.74 o 
 -12   8   5     1312.74     1138.31     46.87 o 
 -10   8   5      511.21      424.32     27.26 o 
  -8   8   5       22.43       31.24     10.74 o 
  -6   8   5      564.09      468.57     37.69 o 
  -4   8   5      135.36      125.84     14.88 o 
  -2   8   5       46.91       46.43     11.28 o 
   0   8   5       14.08       -1.19     17.72 o 
   2   8   5      285.67      324.60     27.20 o 
   4   8   5      252.61      308.24     28.58 o 
   6   8   5      235.61      220.69     21.56 o 
   8   8   5      617.42      575.79     70.10 o 
  10   8   5      775.95      766.30     64.22 o 
 -13   9   5        1.74       20.04     15.03 o 
 -11   9   5      192.77      148.75     25.70 o 
  -9   9   5       46.42       38.01     18.61 o 
  -7   9   5       24.97       57.73     17.47 o 
  -5   9   5      912.60      842.66     45.89 o 
  -3   9   5       96.26       81.54     19.33 o 
  -1   9   5      623.09      579.94     45.79 o 
   1   9   5      478.13      451.81     36.63 o 
   3   9   5       19.31       21.96     18.38 o 
   5   9   5     2409.01     2381.29     80.15 o 
   7   9   5       13.49       28.77     29.97 o 
   9   9   5      182.79      140.86     38.70 o 
  -8  10   5        1.01       37.62     21.85 o 
  -6  10   5      135.95       66.06     18.67 o 
  -4  10   5       34.02       18.98     18.54 o 
  -2  10   5       76.58       74.05     28.98 o 
   0  10   5       89.85       83.93     20.21 o 
   2  10   5      150.50       82.00     22.06 o 
   4  10   5      394.53      291.58     57.77 o 
 -22   0   6     1829.32     2109.70    137.43 o 
 -20   0   6      531.26      654.68     61.67 o 
 -18   0   6      158.96      194.52     42.13 o 
 -16   0   6     2083.09     2112.06     95.31 o 
 -14   0   6     4895.54     4774.14    163.40 o 
 -12   0   6    29431.77    31996.94    369.54 o 
 -10   0   6    19325.32    20259.45    149.00 o 
  -8   0   6      263.79      105.76     17.37 o 
  -6   0   6     2898.72     5254.02     61.71 o 
  -4   0   6    11181.95    10930.80    114.74 o 
  -2   0   6    11068.96    10720.23    100.44 o 
   0   0   6     7449.46     7457.76     86.21 o 
   2   0   6     4735.03     4565.72    109.30 o 
   4   0   6     5945.73     6855.93    102.47 o 
   6   0   6     4530.68     4345.06     74.67 o 
   8   0   6       17.74       37.37     16.00 o 
  10   0   6      242.13      279.48     25.29 o 
  12   0   6      376.89      437.46     38.05 o 
  14   0   6     2642.49     2822.24    144.50 o 
  16   0   6     4169.10     3457.28    372.41 o 
 -23   1   6     1548.70     1398.53    173.01 o 
 -21   1   6     1854.59     2061.49    100.01 o 
 -19   1   6      207.26      253.31     34.07 o 
 -17   1   6       15.18       14.51     14.58 o 
 -15   1   6     3338.99     3407.84     77.87 o 
 -13   1   6     4604.66     4797.02     66.58 o 
 -11   1   6    20787.70    21410.57    167.48 o 
  -9   1   6    11528.40    11673.37    102.10 o 
  -7   1   6    21343.19    22237.07    133.45 o 
  -5   1   6     1156.85     2571.74     41.35 o 
  -3   1   6      117.31       21.46      6.67 o 
  -1   1   6     7148.60     6767.22     75.78 o 
   1   1   6    14732.52    14562.76    104.21 o 
   3   1   6    10250.10    10221.41     85.10 o 
   5   1   6      564.72      383.34     17.52 o 
   7   1   6      116.18      215.11     14.49 o 
   9   1   6     2827.05     2835.90     45.94 o 
  11   1   6     3095.12     3068.16     64.97 o 
  13   1   6     2455.36     2497.35     57.33 o 
  15   1   6       48.03       56.32     19.85 o 
  17   1   6      517.25      556.20     39.27 o 
 -22   2   6      355.59      346.02     45.27 o 
 -20   2   6      322.78      399.64     38.15 o 
 -18   2   6     4491.42     4784.81     62.16 o 
 -16   2   6       65.33       53.88      8.75 o 
 -14   2   6     3694.66     3745.10     55.12 o 
 -12   2   6     3334.83     3131.76     47.14 o 
 -10   2   6     1993.58     1629.75     34.33 o 
  -8   2   6     3849.86     3544.60     37.95 o 
  -6   2   6     2424.21     2082.79     31.75 o 
  -4   2   6     5312.21     4523.50     48.97 o 
  -2   2   6     9685.38     9032.07     75.50 o 
   0   2   6    13284.51    13051.52    105.14 o 
   2   2   6    18622.76    20343.54    144.91 o 
   4   2   6      443.70      276.76     15.10 o 
   6   2   6     7768.59     8404.10     82.41 o 
   8   2   6     2465.82     2389.09     41.48 o 
  10   2   6      578.48      549.00     25.89 o 
  12   2   6      947.80      977.91     38.35 o 
  14   2   6     1182.34     1184.39     52.18 o 
  16   2   6      435.87      392.14     39.08 o 
 -21   3   6      989.03     1003.31    124.34 o 
 -19   3   6     2095.41     2277.35     56.90 o 
 -17   3   6      249.75      300.67     25.49 o 
 -15   3   6      216.50      181.21     18.98 o 
 -13   3   6       49.83       65.14      9.97 o 
 -11   3   6     6418.96     6074.29     48.16 o 
  -9   3   6     4031.76     3647.50     43.25 o 
  -7   3   6     2625.18     2155.63     34.13 o 
  -5   3   6     8135.40     7847.77     70.70 o 
  -3   3   6    13577.84    13558.52    104.22 o 
  -1   3   6    10970.90    11559.70     97.72 o 
   1   3   6     4303.15     4035.25     50.18 o 
   3   3   6      574.15      338.29     17.52 o 
   5   3   6     6810.87     6556.95     69.33 o 
   7   3   6     3314.30     3262.42     61.46 o 
   9   3   6    12266.60    13271.00    229.27 o 
  11   3   6     1699.39     1759.44     46.52 o 
  13   3   6      847.78      841.68     34.13 o 
  15   3   6        6.01       25.20     21.33 o 
  17   3   6      107.55      103.60     29.52 o 
 -20   4   6      217.38      258.91     43.76 o 
 -18   4   6     3154.82     3149.18     93.40 o 
 -16   4   6     2772.03     2700.72     62.21 o 
 -14   4   6     4234.91     4206.05     61.71 o 
 -12   4   6     3169.05     3321.73     46.50 o 
 -10   4   6     1313.28     1205.51     28.71 o 
  -8   4   6     3062.93     3056.82     44.61 o 
  -6   4   6     9906.71    10539.29     81.84 o 
  -4   4   6     6682.78     6422.06     64.29 o 
  -2   4   6     7140.32     7441.24     70.82 o 
   0   4   6     3747.11     2973.91     45.62 o 
   2   4   6     7149.37     6759.85     68.19 o 
   4   4   6     2802.28     2765.43     43.84 o 
   6   4   6     5549.92     5643.08     62.11 o 
   8   4   6      370.06      327.91     22.40 o 
  10   4   6    10554.10    11477.33    114.55 o 
  12   4   6      154.88      155.20     18.10 o 
  14   4   6       42.44       51.51     19.29 o 
  16   4   6      257.55      252.40     40.42 o 
 -19   5   6     2114.69     2210.18     99.02 o 
 -17   5   6     1621.85     1552.80     71.52 o 
 -15   5   6      376.50      364.43     18.74 o 
 -13   5   6      681.32      656.21     28.57 o 
 -11   5   6     4547.04     4537.24     73.43 o 
  -9   5   6     1002.96      899.36     27.18 o 
  -7   5   6     5612.37     5313.78     60.19 o 
  -5   5   6     7219.03     7594.84     76.97 o 
  -3   5   6     5744.58     5765.61     66.64 o 
  -1   5   6     3236.76     3039.55     49.56 o 
   1   5   6     1408.81     1348.16     34.65 o 
   3   5   6       17.15       20.17     11.37 o 
   5   5   6     1193.97     1135.31     36.47 o 
   7   5   6     5064.17     5263.85     96.99 o 
   9   5   6     4792.06     5010.70     83.00 o 
  11   5   6       61.10       42.97     13.54 o 
  13   5   6     2171.93     2244.52     93.29 o 
  15   5   6       68.05       51.16     39.42 o 
 -18   6   6     1388.53     1398.75     84.41 o 
 -16   6   6     1792.96     1704.52     50.94 o 
 -14   6   6     6906.76     6960.91     72.02 o 
 -12   6   6     2772.14     2826.24     52.18 o 
 -10   6   6       48.95       55.58     13.69 o 
  -8   6   6     2105.59     1936.33     48.53 o 
  -6   6   6     3931.72     3902.50     65.54 o 
  -4   6   6     5653.63     6147.22     89.90 o 
  -2   6   6     4133.10     3929.38     57.18 o 
   0   6   6       16.52       35.45     10.34 o 
   2   6   6     2088.82     2057.18     55.22 o 
   4   6   6     1260.70     1107.82     41.36 o 
   6   6   6     2434.27     2455.58     57.83 o 
   8   6   6      236.90      265.60     22.29 o 
  10   6   6       13.73       37.05     21.36 o 
  12   6   6     1105.19     1137.33     79.28 o 
  14   6   6      439.96      449.45     51.85 o 
 -17   7   6      789.26      981.17     80.48 o 
 -15   7   6     2511.08     2488.00    196.29 o 
 -13   7   6      242.88      319.12     22.77 o 
 -11   7   6     4987.62     4781.06     72.76 o 
  -9   7   6     1563.74     1537.75     64.73 o 
  -7   7   6     3779.30     3715.57     78.39 o 
  -5   7   6     1522.18     1489.63     48.55 o 
  -3   7   6     1597.58     1421.87     42.74 o 
  -1   7   6     1333.57     1257.46     57.78 o 
   1   7   6      290.95      292.09     24.83 o 
   3   7   6     1408.49     1445.13     47.92 o 
   5   7   6      941.09      986.22     40.14 o 
   7   7   6      171.27      172.87     17.64 o 
   9   7   6     1054.93     1096.59     71.30 o 
  11   7   6      213.66      297.99     35.87 o 
 -14   8   6     1368.95     1274.21     71.83 o 
 -12   8   6     1037.57     1016.08     46.27 o 
 -10   8   6      793.40      769.75     36.28 o 
  -8   8   6      593.13      647.73     39.61 o 
  -6   8   6      960.10     1057.60     45.56 o 
  -4   8   6     2717.43     2906.04     81.82 o 
  -2   8   6      714.76      709.77     40.10 o 
   0   8   6     1414.12     1392.25     49.62 o 
   2   8   6     1449.04     1508.55     78.15 o 
   4   8   6     2232.24     2349.18     63.71 o 
   6   8   6     1420.06     1365.04     58.52 o 
   8   8   6      106.80      108.91     21.84 o 
  10   8   6       84.72      173.40     35.81 o 
 -13   9   6      228.24      196.61     42.44 o 
 -11   9   6      696.93      707.18     52.15 o 
  -9   9   6      463.16      445.97     36.48 o 
  -7   9   6     2832.38     2750.11     86.43 o 
  -5   9   6      774.91      838.53     51.11 o 
  -3   9   6      643.48      724.83     48.66 o 
  -1   9   6      771.80      872.59     52.12 o 
   1   9   6      950.67     1079.99     47.32 o 
   3   9   6     1184.86     1362.24     64.10 o 
   5   9   6     1888.86     1926.93     87.37 o 
   7   9   6      899.50      969.33    106.55 o 
  -8  10   6      857.81      821.26     54.57 o 
  -6  10   6      579.87      734.26     52.81 o 
  -4  10   6      508.67      485.42     44.26 o 
  -2  10   6      309.07      295.32     41.03 o 
   0  10   6     1041.60     1232.42     67.88 o 
   2  10   6     3010.20     3101.52    112.16 o 
 -21   1   7       85.37       71.46     22.39 o 
 -19   1   7      477.78      518.99     53.90 o 
 -17   1   7       81.76       80.50     14.92 o 
 -15   1   7       36.93       35.71     13.41 o 
 -13   1   7       23.05       24.05      8.27 o 
 -11   1   7      436.62      527.75     34.70 o 
  -9   1   7       11.08       35.30      6.78 o 
  -7   1   7     2077.94     2668.76     34.69 o 
  -5   1   7     4746.95     5849.70     57.78 o 
  -3   1   7      500.19      495.11     18.70 o 
  -1   1   7     1904.57     1955.24     35.54 o 
   1   1   7       93.39       82.30     10.70 o 
   3   1   7       15.24       21.55      8.34 o 
   5   1   7      378.02      442.51     20.21 o 
   7   1   7       86.89       91.35     13.78 o 
   9   1   7      138.39      126.86     15.89 o 
  11   1   7        9.75       19.45     16.64 o 
  13   1   7       69.02       55.65     11.78 o 
  15   1   7       37.00       68.00     15.88 o 
 -22   2   7       94.35       24.92     33.54 o 
 -20   2   7     1035.25      911.10     94.44 o 
 -18   2   7      277.96      224.08     32.13 o 
 -16   2   7        2.20        7.17      5.09 o 
 -14   2   7      735.10      736.76     25.56 o 
 -12   2   7     1641.25     1755.95     37.83 o 
 -10   2   7      278.27      301.47     17.18 o 
  -8   2   7       27.75       28.28      5.60 o 
  -6   2   7      288.09      271.61     15.35 o 
  -4   2   7      323.36      312.93     16.97 o 
  -2   2   7      209.77      319.90     19.13 o 
   0   2   7      392.97      605.86     23.90 o 
   2   2   7     2361.61     3267.07     46.87 o 
   4   2   7       17.57       23.52     12.60 o 
   6   2   7        2.95       28.46     13.47 o 
   8   2   7      242.60      342.57     24.42 o 
  10   2   7      736.39      583.42     28.67 o 
  12   2   7      137.44      142.08     16.12 o 
  14   2   7        0.70       19.97     12.93 o 
  16   2   7      138.20       92.75     27.53 o 
 -21   3   7       26.51       15.24     15.84 o 
 -19   3   7       18.73       47.26     14.61 o 
 -17   3   7     1312.41     1248.00     34.92 o 
 -15   3   7      551.46      577.01     42.74 o 
 -13   3   7     4471.79     4776.46     75.02 o 
 -11   3   7       12.94       24.80      8.56 o 
  -9   3   7      153.90      183.10     11.68 o 
  -7   3   7      110.25      181.96     12.96 o 
  -5   3   7       36.58       36.28      7.83 o 
  -3   3   7      161.45      134.02     12.46 o 
  -1   3   7      373.62      346.50     17.74 o 
   1   3   7       47.39       20.82      9.93 o 
   3   3   7      237.92      422.18     20.56 o 
   5   3   7      222.56      202.61     14.75 o 
   7   3   7     1214.59     1297.53     44.33 o 
   9   3   7      568.07      449.81     27.06 o 
  11   3   7       31.25       29.09      8.60 o 
  13   3   7      104.50      169.67     23.14 o 
  15   3   7      446.99      336.09     59.41 o 
 -20   4   7       92.64       99.80     39.27 o 
 -18   4   7        0.04       16.21     20.01 o 
 -16   4   7        7.54       12.63      8.09 o 
 -14   4   7     1477.38     1489.29     33.80 o 
 -12   4   7      295.65      289.58     17.85 o 
 -10   4   7     2275.59     2408.84     39.19 o 
  -8   4   7       49.81       97.82     10.54 o 
  -6   4   7     3507.96     3696.22     51.56 o 
  -4   4   7     2438.40     2580.49     44.32 o 
  -2   4   7        0.23       25.01      9.42 o 
   0   4   7       33.73       93.00     14.57 o 
   2   4   7       39.93       56.01     11.17 o 
   4   4   7      122.45      116.23     15.47 o 
   6   4   7      443.78      496.49     33.49 o 
   8   4   7      835.68      724.68     33.37 o 
  10   4   7      161.87      163.61     16.70 o 
  12   4   7      206.72      154.95     31.35 o 
  14   4   7       64.27       78.57     24.28 o 
 -19   5   7       38.24       36.04     22.09 o 
 -17   5   7       19.75       33.19     22.55 o 
 -15   5   7       29.92       37.83      7.00 o 
 -13   5   7       23.81       19.87      6.86 o 
 -11   5   7     1780.54     1699.63     44.78 o 
  -9   5   7      485.69      570.68     24.13 o 
  -7   5   7       37.48       67.25      9.08 o 
  -5   5   7      551.38      501.33     23.64 o 
  -3   5   7      312.40      237.34     17.97 o 
  -1   5   7      350.27      408.04     23.61 o 
   1   5   7      895.69     1139.12     33.98 o 
   3   5   7       30.55       29.18     10.24 o 
   5   5   7       73.72       76.68     12.93 o 
   7   5   7        2.82       29.15      8.89 o 
   9   5   7      424.60      445.83     28.75 o 
  11   5   7       39.51       23.75     43.68 o 
  13   5   7       45.77       40.83     13.93 o 
 -18   6   7        0.08       38.02     21.36 o 
 -16   6   7      238.48      206.93     20.56 o 
 -14   6   7      178.31      193.74     20.24 o 
 -12   6   7      364.60      417.42     22.89 o 
 -10   6   7       67.59       51.19     10.87 o 
  -8   6   7      191.75      212.12     18.58 o 
  -6   6   7      834.47      827.92     31.77 o 
  -4   6   7      328.88      319.90     19.42 o 
  -2   6   7        1.58       27.53      9.89 o 
   0   6   7     1020.13      964.17     39.75 o 
   2   6   7      450.15      394.95     27.87 o 
   4   6   7      241.15      249.23     20.25 o 
   6   6   7       28.32       38.15     17.48 o 
   8   6   7       61.97        9.24     12.46 o 
  10   6   7      199.03      122.40     25.52 o 
  12   6   7      622.97      499.70     55.16 o 
 -17   7   7        0.04       57.81     26.63 o 
 -15   7   7       39.70       31.45     18.30 o 
 -13   7   7       10.90       15.07     10.75 o 
 -11   7   7      140.87      119.14     15.75 o 
  -9   7   7        7.17        7.97     12.29 o 
  -7   7   7       76.67       62.46     11.26 o 
  -5   7   7      111.06       57.49     13.81 o 
  -3   7   7     1506.98     1368.89     49.74 o 
  -1   7   7      377.01      341.27     30.05 o 
   1   7   7       68.60       61.69     14.85 o 
   3   7   7      158.57      167.10     23.86 o 
   5   7   7      230.74      163.04     22.57 o 
   7   7   7      110.37      133.75     21.44 o 
   9   7   7       66.37       56.09     27.95 o 
  11   7   7        9.60       72.28     34.93 o 
 -14   8   7      161.65       98.96     24.80 o 
 -12   8   7       61.13       63.55     16.21 o 
 -10   8   7      474.33      368.27     33.59 o 
  -8   8   7      681.37      524.74     38.15 o 
  -6   8   7      708.14      581.30     48.27 o 
  -4   8   7     1616.48     1236.25     58.84 o 
  -2   8   7       13.91        6.30     16.13 o 
   0   8   7      361.91      268.05     44.40 o 
   2   8   7      198.82      190.80     22.19 o 
   4   8   7      202.33      196.57     26.76 o 
   6   8   7      151.56      101.64     20.49 o 
   8   8   7      547.47      482.68     55.20 o 
 -11   9   7       32.91       31.14     15.86 o 
  -9   9   7        0.13       17.66     12.37 o 
  -7   9   7      364.44      282.66     34.44 o 
  -5   9   7       95.80       73.85     31.70 o 
  -3   9   7      361.12      306.08     32.04 o 
  -1   9   7      885.66      690.31     53.12 o 
   1   9   7       21.81       41.96     13.73 o 
   3   9   7       71.23       72.87     18.75 o 
   5   9   7       28.93       38.76     29.59 o 
  -6  10   7        0.28       33.05     16.70 o 
  -4  10   7        5.85       37.43     18.09 o 
  -2  10   7       19.94       21.45     23.44 o 
   0  10   7        1.11        2.68     22.97 o 
 -22   0   8      458.02      554.21     87.53 o 
 -20   0   8      794.28      838.48    107.98 o 
 -18   0   8      951.22      999.63     98.98 o 
 -16   0   8       61.73       57.62     26.92 o 
 -14   0   8     5300.50     5619.92    176.69 o 
 -12   0   8     6494.18     6982.42    283.04 o 
 -10   0   8     8733.68     9685.33    119.96 o 
  -8   0   8     8385.03     8298.75     96.76 o 
  -6   0   8     1144.58      731.65     31.54 o 
  -4   0   8    24730.31    27099.15    273.04 o 
  -2   0   8     6293.17     6261.85     88.36 o 
   0   0   8     4638.57     4745.42     80.89 o 
   2   0   8     7820.27     8191.03    110.02 o 
   4   0   8     3386.64     2703.67     68.81 o 
   6   0   8     3759.53     3936.15     87.86 o 
   8   0   8      529.17      583.67     60.45 o 
  10   0   8       25.99       31.69     20.29 o 
  12   0   8     1687.25     1664.74     71.52 o 
  14   0   8     2217.06     2372.10    112.72 o 
 -21   1   8      398.07      487.84     57.42 o 
 -19   1   8      596.42      576.56     54.29 o 
 -17   1   8      457.27      477.03     47.94 o 
 -15   1   8     4707.51     4558.83    107.49 o 
 -13   1   8     4347.28     4525.29     72.15 o 
 -11   1   8     6633.19     6733.66     80.10 o 
  -9   1   8     8532.16     8484.23     67.82 o 
  -7   1   8     3870.04     3508.04     43.71 o 
  -5   1   8      771.22      491.83     22.19 o 
  -3   1   8      397.54      222.02     13.97 o 
  -1   1   8    15027.43    15464.99    154.59 o 
   1   1   8    13789.38    14287.78    103.02 o 
   3   1   8     5562.65     5433.22     66.12 o 
   5   1   8     2101.65     2121.46     42.61 o 
   7   1   8       15.78       31.46      9.01 o 
   9   1   8     1418.12     1405.76     63.29 o 
  11   1   8      689.50      671.67     34.92 o 
  13   1   8      388.84      435.37     32.67 o 
  15   1   8      283.06      443.93     41.49 o 
 -22   2   8      324.76      308.43     47.63 o 
 -20   2   8      741.62      786.41     56.71 o 
 -18   2   8     3718.90     3860.66    111.28 o 
 -16   2   8     3224.78     3494.40     69.60 o 
 -14   2   8      104.13       85.03     13.21 o 
 -12   2   8     2114.30     1958.48     60.58 o 
 -10   2   8      942.58      880.02     23.48 o 
  -8   2   8     6697.68     6611.62     63.23 o 
  -6   2   8     7939.28     8090.62     70.02 o 
  -4   2   8     6247.78     5791.23     61.22 o 
  -2   2   8      702.03      391.69     19.39 o 
   0   2   8     3067.72     2897.92     45.88 o 
   2   2   8     5753.49     6136.60     69.43 o 
   4   2   8     3653.50     3798.20     54.22 o 
   6   2   8      597.35      455.77     25.22 o 
   8   2   8     2233.56     2208.90     77.32 o 
  10   2   8      435.99      518.91     32.46 o 
  12   2   8     1385.71     1331.27     49.19 o 
  14   2   8     1739.58     1694.52     70.51 o 
 -21   3   8      540.66      604.49    144.59 o 
 -19   3   8     1815.04     1819.07     74.75 o 
 -17   3   8     1125.56     1240.65     38.47 o 
 -15   3   8     4551.24     4532.79     73.48 o 
 -13   3   8      133.00      106.76     11.98 o 
 -11   3   8     2774.78     2489.44     41.02 o 
  -9   3   8       26.11       32.96      8.60 o 
  -7   3   8     5124.98     4957.90     58.20 o 
  -5   3   8     2028.30     1840.57     37.62 o 
  -3   3   8     3534.24     3336.60     50.42 o 
  -1   3   8      225.98      146.78     12.03 o 
   1   3   8      909.53      835.72     27.82 o 
   3   3   8     2743.04     2472.86     45.12 o 
   5   3   8     6947.10     6864.47    104.55 o 
   7   3   8     2108.60     2073.53     58.44 o 
   9   3   8     3149.72     3196.68     95.20 o 
  11   3   8      503.09      554.06     56.35 o 
  13   3   8     1110.74     1259.39     56.33 o 
 -20   4   8     1196.43     1191.32     76.50 o 
 -18   4   8     2080.27     2111.66     61.85 o 
 -16   4   8     2686.25     2735.52     63.48 o 
 -14   4   8      428.12      404.15     29.51 o 
 -12   4   8      365.23      339.10     20.39 o 
 -10   4   8      121.32      135.79     19.42 o 
  -8   4   8    20209.51    21410.25    146.54 o 
  -6   4   8     4542.91     4136.25     56.28 o 
  -4   4   8     2533.53     2227.32     43.82 o 
  -2   4   8      418.12      289.35     18.26 o 
   0   4   8      932.70      978.27     30.69 o 
   2   4   8     1295.35     1176.44     34.08 o 
   4   4   8     2211.45     2169.06     61.58 o 
   6   4   8     1961.45     1897.18     52.71 o 
   8   4   8     1905.00     1752.52     50.81 o 
  10   4   8     1138.60     1158.60     41.78 o 
  12   4   8     3987.37     4004.01    209.48 o 
  14   4   8      223.75       99.98     30.52 o 
 -19   5   8     1211.91     1277.78     71.67 o 
 -17   5   8      464.88      442.66     41.95 o 
 -15   5   8     1177.58     1138.57     31.59 o 
 -13   5   8      469.19      459.57     20.78 o 
 -11   5   8    10304.56    10439.07    165.42 o 
  -9   5   8      536.59      473.33     25.02 o 
  -7   5   8     1614.23     1519.58     40.93 o 
  -5   5   8     4106.32     4016.40     96.76 o 
  -3   5   8     3589.51     3676.70     60.26 o 
  -1   5   8      932.12      922.14     33.76 o 
   1   5   8     1488.76     1335.18     52.08 o 
   3   5   8      691.58      587.70     32.83 o 
   5   5   8     2753.07     2667.06     65.02 o 
   7   5   8     2363.65     2395.87     82.35 o 
   9   5   8     3421.64     3498.27     94.76 o 
  11   5   8      139.63       71.95     27.00 o 
  13   5   8      201.81      269.08     42.02 o 
 -18   6   8       77.44       45.13     19.66 o 
 -16   6   8      374.19      382.50     46.07 o 
 -14   6   8     1646.52     1662.15     41.96 o 
 -12   6   8     2719.71     2865.01     56.42 o 
 -10   6   8     1015.26     1051.50     35.56 o 
  -8   6   8     3694.18     3394.45     67.89 o 
  -6   6   8     4619.36     4495.37     87.59 o 
  -4   6   8     5604.41     5366.26    170.64 o 
  -2   6   8     2205.36     2245.59     96.05 o 
   0   6   8     1618.29     1384.87     50.63 o 
   2   6   8      894.23      870.09     58.29 o 
   4   6   8     1407.19     1440.95     48.01 o 
   6   6   8      701.53      715.84     37.36 o 
   8   6   8      465.50      508.65     38.47 o 
  10   6   8      432.94      508.80     51.30 o 
 -15   7   8     1137.30     1153.49     65.12 o 
 -13   7   8     2543.37     2599.45     66.95 o 
 -11   7   8     4329.86     4472.76     78.29 o 
  -9   7   8     4211.88     4133.81     84.05 o 
  -7   7   8       55.92       50.20     13.97 o 
  -5   7   8      475.59      511.47     38.82 o 
  -3   7   8     2417.17     2373.60     80.10 o 
  -1   7   8     5781.18     5732.04    160.51 o 
   1   7   8     2092.27     1990.88     61.58 o 
   3   7   8      251.16      258.64     31.19 o 
   5   7   8     1189.87     1285.43     57.87 o 
   7   7   8      622.09      706.96     45.27 o 
   9   7   8      515.16      528.84     56.73 o 
 -14   8   8     1308.83     1193.36    144.74 o 
 -12   8   8     1404.91     1446.84     60.09 o 
 -10   8   8      482.32      578.34     49.00 o 
  -8   8   8     1140.16     1142.62     59.20 o 
  -6   8   8      121.28      129.67     20.63 o 
  -4   8   8     2981.36     2823.93     87.01 o 
  -2   8   8     1921.29     2037.20     76.64 o 
   0   8   8     1377.52     1418.83     64.38 o 
   2   8   8     1244.62     1313.45     86.60 o 
   4   8   8       46.15      130.08     21.94 o 
   6   8   8      673.11      783.38     65.95 o 
 -11   9   8     1110.53     1122.39     61.53 o 
  -9   9   8       33.99       34.31     21.67 o 
  -7   9   8      252.14      262.20     32.40 o 
  -5   9   8      386.50      397.42     38.47 o 
  -3   9   8      286.00      393.56     36.19 o 
  -1   9   8     1560.54     1651.75     78.70 o 
   1   9   8      681.85      679.40     62.70 o 
   3   9   8      830.80      847.51     57.39 o 
 -21   1   9       24.09       21.13     45.20 o 
 -19   1   9      282.11      206.88     43.97 o 
 -17   1   9      643.94      655.80     60.76 o 
 -15   1   9      135.82       98.05     21.70 o 
 -13   1   9       67.97       89.43     17.85 o 
 -11   1   9        9.83       30.15      8.54 o 
  -9   1   9     1874.30     2035.16     33.98 o 
  -7   1   9     1515.50     1828.48     36.10 o 
  -5   1   9      572.13      687.01     26.00 o 
  -3   1   9     1984.61     2095.21     43.66 o 
  -1   1   9        3.22       21.92      9.87 o 
   1   1   9      293.88      295.32     20.79 o 
   3   1   9       43.42       69.47     10.90 o 
   5   1   9      580.43      645.64     32.74 o 
   7   1   9       13.77       34.33     18.51 o 
   9   1   9      114.44       87.89     14.54 o 
  11   1   9       59.01       66.51     29.21 o 
  13   1   9      168.16      128.90     24.19 o 
 -20   2   9      513.93      492.29     63.00 o 
 -18   2   9      199.62      194.32     38.05 o 
 -16   2   9       72.46       30.91      6.98 o 
 -14   2   9       52.20       56.67     10.94 o 
 -12   2   9      103.92      105.86     11.52 o 
 -10   2   9      117.34      120.24     17.99 o 
  -8   2   9      153.55      181.87     14.75 o 
  -6   2   9     1197.73     1398.31     32.93 o 
  -4   2   9     1858.10     2010.67     40.19 o 
  -2   2   9      576.18      724.12     27.40 o 
   0   2   9      873.37      851.20     29.31 o 
   2   2   9     1585.18     1477.54     38.02 o 
   4   2   9      333.39      289.48     25.92 o 
   6   2   9      407.55      538.69     35.16 o 
   8   2   9       16.57       15.63     19.42 o 
  10   2   9        0.19       18.15     12.89 o 
  12   2   9      161.06      119.85     16.86 o 
 -21   3   9       11.72        8.82     42.74 o 
 -19   3   9       77.30       47.95     16.27 o 
 -17   3   9      135.13       98.25     16.43 o 
 -15   3   9      149.01      111.37     21.65 o 
 -13   3   9      944.02      852.13     39.55 o 
 -11   3   9      737.23      725.68     26.08 o 
  -9   3   9     3375.35     3518.68     53.29 o 
  -7   3   9      183.92      201.17     14.05 o 
  -5   3   9       35.42       38.85      8.32 o 
  -3   3   9      786.59      861.54     29.29 o 
  -1   3   9        2.59       11.23     14.36 o 
   1   3   9      666.21      780.51     34.44 o 
   3   3   9      367.44      459.23     30.00 o 
   5   3   9       28.55       51.35     12.84 o 
   7   3   9       22.91       28.95     19.58 o 
   9   3   9      214.84      220.58     25.35 o 
  11   3   9      279.72      248.78     29.22 o 
  13   3   9     1060.70      860.60     68.61 o 
 -20   4   9      188.49      106.31     27.04 o 
 -18   4   9      142.91      136.12     23.08 o 
 -16   4   9       64.06       45.11     10.79 o 
 -14   4   9      237.50      207.21     17.41 o 
 -12   4   9      228.16      223.87     16.28 o 
 -10   4   9     4597.65     4594.40     75.69 o 
  -8   4   9     1920.86     1974.66     46.96 o 
  -6   4   9     1332.80     1272.70     35.23 o 
  -4   4   9      660.31      687.16     31.46 o 
  -2   4   9      170.23      157.77     13.60 o 
   0   4   9      163.80      147.79     16.00 o 
   2   4   9      145.05       88.93     15.69 o 
   4   4   9        0.96       30.05     12.74 o 
   6   4   9      149.04      153.20     21.09 o 
   8   4   9      412.37      379.14     32.40 o 
  10   4   9       89.55       99.46     25.94 o 
  12   4   9        9.47       -9.36     39.73 o 
 -19   5   9      147.33       67.98     24.63 o 
 -17   5   9      150.39      114.82     24.56 o 
 -15   5   9        1.64       19.78     13.38 o 
 -13   5   9       90.99       59.56      8.60 o 
 -11   5   9      480.15      460.73     23.89 o 
  -9   5   9     5535.00     5637.21     86.12 o 
  -7   5   9      382.59      370.12     24.23 o 
  -5   5   9      343.27      286.31     21.41 o 
  -3   5   9     1974.09     1995.04     61.86 o 
  -1   5   9      989.80      884.82     42.81 o 
   1   5   9       33.75       28.25     17.67 o 
   3   5   9      441.96      400.49     28.45 o 
   5   5   9        0.13       60.10     13.72 o 
   7   5   9      332.67      274.32     27.91 o 
   9   5   9      476.90      390.55     37.75 o 
  11   5   9      196.95      145.87     36.38 o 
 -18   6   9      473.16      475.87     70.96 o 
 -16   6   9      486.49      433.52     53.21 o 
 -14   6   9      578.61      470.43     42.16 o 
 -12   6   9       13.84        6.81     10.58 o 
 -10   6   9      123.92      122.71     16.80 o 
  -8   6   9      720.32      572.49     38.36 o 
  -6   6   9      509.86      431.08     30.84 o 
  -4   6   9      140.40      133.49     20.56 o 
  -2   6   9      747.00      597.59     36.88 o 
   0   6   9       91.23       57.51     12.70 o 
   2   6   9       17.29       22.44     15.79 o 
   4   6   9      125.19       82.99     18.34 o 
   6   6   9        6.77       52.85     16.21 o 
   8   6   9        0.16       37.64     12.93 o 
  10   6   9        0.06       60.38     35.44 o 
 -15   7   9      196.06      100.12     32.66 o 
 -13   7   9      289.20      232.13     25.71 o 
 -11   7   9      252.61      160.47     21.20 o 
  -9   7   9       16.52       46.42     13.17 o 
  -7   7   9       45.39       85.17     40.50 o 
  -5   7   9       19.37       31.59     18.19 o 
  -3   7   9        6.24       45.30     22.49 o 
  -1   7   9      152.57      128.82     30.34 o 
   1   7   9      718.95      633.28     41.55 o 
   3   7   9      305.24      235.37     27.30 o 
   5   7   9        0.22       30.32     21.84 o 
   7   7   9      232.56      231.87     31.07 o 
 -12   8   9      265.97      206.35     35.89 o 
 -10   8   9      786.15      636.40     45.11 o 
  -8   8   9      168.35      120.70     23.02 o 
  -6   8   9       75.76       97.27     19.81 o 
  -4   8   9      247.34      199.63     31.52 o 
  -2   8   9        3.43       36.59     18.12 o 
   0   8   9        4.27       26.11     16.80 o 
   2   8   9       44.07       34.30     27.04 o 
   4   8   9       10.60       -3.69     21.49 o 
  -7   9   9      348.00      212.79     41.15 o 
  -5   9   9       15.64       25.69     16.39 o 
  -3   9   9      985.07      804.34     51.67 o 
  -1   9   9      125.33       59.75     19.82 o 
   1   9   9      142.84      103.44     47.97 o 
 -20   0  10      104.06      159.92     45.40 o 
 -18   0  10      265.03      307.99     71.58 o 
 -16   0  10      377.45      449.51     81.39 o 
 -14   0  10      575.63      648.75     33.08 o 
 -12   0  10     8637.07     8558.16    164.33 o 
 -10   0  10      449.13      397.39     26.10 o 
  -8   0  10     2145.80     2137.24     54.27 o 
  -6   0  10     4512.91     4430.07     88.44 o 
  -4   0  10     5610.34     5209.16     99.05 o 
  -2   0  10     8526.64     9179.24    120.51 o 
   0   0  10     1248.20     1112.20     53.37 o 
   2   0  10     3538.41     3287.53    182.82 o 
   4   0  10     2514.15     2415.25     87.81 o 
   6   0  10     1394.53     1391.74     81.41 o 
   8   0  10     3350.95     3735.17    147.80 o 
  10   0  10       68.25      131.36     29.50 o 
  12   0  10     1510.08     1384.41     96.81 o 
 -21   1  10      547.44      754.20     76.35 o 
 -19   1  10      562.82      609.19     66.01 o 
 -17   1  10      758.97      872.16    147.65 o 
 -15   1  10     2954.96     2704.45     83.96 o 
 -13   1  10     1129.28     1168.80     32.21 o 
 -11   1  10     1026.34     1039.70     29.16 o 
  -9   1  10      659.84      619.85     23.37 o 
  -7   1  10     2261.09     2272.31     41.01 o 
  -5   1  10     4361.89     4308.41     56.58 o 
  -3   1  10     6575.59     6815.89     72.36 o 
  -1   1  10    12792.48    13646.11    103.77 o 
   1   1  10     2521.41     2459.26     59.08 o 
   3   1  10      151.86      114.84     17.00 o 
   5   1  10     1098.04     1090.91     44.67 o 
   7   1  10     1370.07     1336.75     59.18 o 
   9   1  10     2363.42     2248.79     79.75 o 
  11   1  10      491.15      583.78     40.69 o 
 -20   2  10      492.36      556.41     89.17 o 
 -18   2  10     1167.76     1226.93     82.29 o 
 -16   2  10     3191.05     3220.08     83.75 o 
 -14   2  10     1333.99     1459.86     65.67 o 
 -12   2  10     2166.41     2112.72     46.28 o 
 -10   2  10     2983.15     3089.90     57.28 o 
  -8   2  10     3092.59     2953.28     66.92 o 
  -6   2  10      982.24      854.24     28.84 o 
  -4   2  10     9004.08     9228.01    106.21 o 
  -2   2  10      507.27      338.50     21.58 o 
   0   2  10      572.32      499.06     27.85 o 
   2   2  10     1178.27     1304.89     48.70 o 
   4   2  10     1622.44     1587.55     58.26 o 
   6   2  10     1278.77     1362.92     50.35 o 
   8   2  10     1328.62     1284.63     55.78 o 
  10   2  10      943.40     1062.77     57.25 o 
  12   2  10      515.86      543.03     49.09 o 
 -19   3  10      892.79      950.32     83.44 o 
 -17   3  10     2164.58     2268.32     99.51 o 
 -15   3  10     5264.20     5652.66    218.26 o 
 -13   3  10     4491.67     4634.45     77.02 o 
 -11   3  10       22.26       17.64      9.58 o 
  -9   3  10      433.61      411.50     22.66 o 
  -7   3  10      623.90      622.99     26.91 o 
  -5   3  10    13784.37    14131.88    167.93 o 
  -3   3  10     1817.81     1726.23     44.38 o 
  -1   3  10      948.90      797.70     32.89 o 
   1   3  10       42.61       76.65     11.55 o 
   3   3  10     1032.93      924.02     41.70 o 
   5   3  10     1846.19     1868.13     61.18 o 
   7   3  10     1186.63     1322.49     53.95 o 
   9   3  10      128.96      165.16     24.15 o 
  11   3  10      344.37      422.14     42.44 o 
 -18   4  10     1046.28     1039.40    107.98 o 
 -16   4  10     1877.90     1955.95     74.22 o 
 -14   4  10     1233.59     1244.41     53.36 o 
 -12   4  10     3515.35     3577.82     64.58 o 
 -10   4  10      122.10       80.50     14.48 o 
  -8   4  10    11871.70    11943.94    156.68 o 
  -6   4  10     1505.13     1470.53     47.60 o 
  -4   4  10      193.78      157.84     24.33 o 
  -2   4  10      167.71      161.57     20.57 o 
   0   4  10     1437.00     1470.62     80.55 o 
   2   4  10      586.74      585.97     35.78 o 
   4   4  10     1540.06     1519.87     53.16 o 
   6   4  10     1209.94     1162.90     71.71 o 
   8   4  10      896.97     1028.18     57.12 o 
  10   4  10       36.88       72.47     19.03 o 
 -17   5  10      538.24      678.98     49.64 o 
 -15   5  10      550.67      567.41     50.73 o 
 -13   5  10      855.01      832.34     35.30 o 
 -11   5  10     3200.03     3301.64     83.24 o 
  -9   5  10     2276.89     2224.10     56.95 o 
  -7   5  10       60.65       26.21     14.32 o 
  -5   5  10     4832.29     4814.84     96.66 o 
  -3   5  10     1975.66     1819.01    120.79 o 
  -1   5  10     1539.10     1637.45     62.18 o 
   1   5  10      946.89      996.97     61.09 o 
   3   5  10     3032.05     3223.80     93.78 o 
   5   5  10     1146.43     1102.80     50.07 o 
   7   5  10      545.28      581.11     43.34 o 
   9   5  10      206.27      200.03     55.04 o 
 -16   6  10      163.07      119.17     28.27 o 
 -14   6  10      102.25      112.92     17.88 o 
 -12   6  10     2093.25     2128.79     61.00 o 
 -10   6  10     2478.30     2564.42     70.59 o 
  -8   6  10     5552.08     5456.65    143.03 o 
  -6   6  10      558.91      507.75     39.81 o 
  -4   6  10       88.15      177.47     30.33 o 
  -2   6  10      281.10      361.51     35.48 o 
   0   6  10     3047.48     3129.81     97.16 o 
   2   6  10     4487.21     4503.02    107.95 o 
   4   6  10     2298.06     2280.38     80.77 o 
   6   6  10      393.40      490.43     44.66 o 
   8   6  10      191.00      175.07     30.98 o 
 -13   7  10      306.38      327.18     33.57 o 
 -11   7  10     3621.66     3720.12    144.82 o 
  -9   7  10     1379.93     1360.93     62.99 o 
  -7   7  10      791.15      930.93     52.61 o 
  -5   7  10       15.76       42.26     23.81 o 
  -3   7  10      787.39      902.75     46.91 o 
  -1   7  10     4903.04     4282.15    190.00 o 
   1   7  10     2786.05     2813.42     91.75 o 
   3   7  10     1008.48     1055.17     58.30 o 
   5   7  10      552.76      579.75     44.61 o 
 -10   8  10      900.16      931.58     58.26 o 
  -8   8  10     2287.04     2285.22     80.33 o 
  -6   8  10      517.97      503.82     44.10 o 
  -4   8  10       48.23       57.59     20.86 o 
  -2   8  10      556.15      596.99     43.19 o 
   0   8  10      589.58      630.11     52.60 o 
   2   8  10     1866.78     1715.63     81.29 o 
 -19   1  11        4.54       22.91     28.06 o 
 -17   1  11       19.84       27.36     56.65 o 
 -15   1  11      186.48      219.12     26.48 o 
 -13   1  11     1682.55     1479.50     38.04 o 
 -11   1  11      776.81      668.18     26.15 o 
  -9   1  11     1746.13     1801.52     46.05 o 
  -7   1  11     1399.61     1422.81     43.03 o 
  -5   1  11       35.10       43.38     15.85 o 
  -3   1  11      449.67      507.97     29.13 o 
  -1   1  11      192.14      193.06     28.75 o 
   1   1  11      414.31      380.59     31.78 o 
   3   1  11      263.41      323.25     28.31 o 
   5   1  11       79.07       71.55     17.80 o 
   7   1  11      109.26      116.13     16.86 o 
   9   1  11       42.92       39.95     23.97 o 
  11   1  11      174.31      147.65     40.85 o 
 -20   2  11        2.34       72.14     25.83 o 
 -18   2  11        5.22      -29.71     29.71 o 
 -16   2  11      433.05      356.67     31.19 o 
 -14   2  11      236.75      224.26     22.79 o 
 -12   2  11       35.32       33.22      8.76 o 
 -10   2  11      283.42      246.30     18.03 o 
  -8   2  11      854.93      918.69     36.15 o 
  -6   2  11     3972.49     4272.09     91.39 o 
  -4   2  11      335.35      339.92     24.58 o 
  -2   2  11      619.80      556.73     30.71 o 
   0   2  11      631.10      567.49     42.68 o 
   2   2  11     1334.02     1191.62     55.30 o 
   4   2  11      567.45      499.46     38.24 o 
   6   2  11      118.74       78.50     32.17 o 
   8   2  11      182.54      157.89     80.58 o 
  10   2  11      404.44      334.38     43.15 o 
 -19   3  11       26.84       22.51     30.06 o 
 -17   3  11       91.92       78.84     20.27 o 
 -15   3  11      476.59      445.41     31.09 o 
 -13   3  11      159.32      110.44     13.31 o 
 -11   3  11      145.01      146.74     19.39 o 
  -9   3  11     2655.60     2632.66     61.74 o 
  -7   3  11      727.01      642.95     30.47 o 
  -5   3  11     3294.31     3461.52     75.43 o 
  -3   3  11       11.32       40.62     12.53 o 
  -1   3  11       88.22       48.89     14.13 o 
   1   3  11       15.87       22.53     19.54 o 
   3   3  11      169.38      167.77     23.39 o 
   5   3  11      112.69      117.27     24.96 o 
   7   3  11        4.31       17.20     10.12 o 
   9   3  11       16.62       64.04     18.98 o 
 -18   4  11        0.39       17.59     19.22 o 
 -16   4  11       23.62       60.97     23.46 o 
 -14   4  11       23.92       28.55      9.53 o 
 -12   4  11       77.33      108.66     18.90 o 
 -10   4  11       14.88       31.70      8.83 o 
  -8   4  11      154.97      161.07     19.08 o 
  -6   4  11       63.91       73.61     16.50 o 
  -4   4  11      147.52      105.87     17.79 o 
  -2   4  11     1352.58     1139.09     73.61 o 
   0   4  11      171.96      134.66     24.59 o 
   2   4  11      158.23      133.18     22.16 o 
   4   4  11       11.25       41.13     13.48 o 
   6   4  11       70.09       46.48     27.20 o 
   8   4  11        1.18       25.92     19.05 o 
 -17   5  11      274.58      254.25     56.36 o 
 -15   5  11       31.49       35.71     18.48 o 
 -13   5  11      418.79      354.41     28.59 o 
 -11   5  11      577.99      579.30     33.27 o 
  -9   5  11       17.76       49.79     12.41 o 
  -7   5  11     5123.20     5202.01     92.16 o 
  -5   5  11      102.87       52.91     25.09 o 
  -3   5  11        0.05       36.76     16.06 o 
  -1   5  11      243.47      222.39     27.96 o 
   1   5  11       28.67       50.51     16.35 o 
   3   5  11      701.45      612.84     46.06 o 
   5   5  11      134.66      117.07     21.95 o 
   7   5  11       11.07       26.80     13.46 o 
 -14   6  11        4.55       38.86     15.40 o 
 -12   6  11        5.55       36.95     12.19 o 
 -10   6  11      199.09      119.14     17.98 o 
  -8   6  11      136.69      192.70     28.66 o 
  -6   6  11     1307.34     1138.81     55.82 o 
  -4   6  11       15.46       42.61     18.46 o 
  -2   6  11      216.32      166.21     21.32 o 
   0   6  11      278.23      238.46     26.54 o 
   2   6  11      342.31      292.81     34.35 o 
   4   6  11        8.31       37.15     14.92 o 
   6   6  11      344.76      284.03     33.34 o 
 -13   7  11      302.33      325.46     68.71 o 
 -11   7  11        3.81       42.38     18.99 o 
  -9   7  11       77.52       54.49     29.81 o 
  -7   7  11       72.05       77.89     23.40 o 
  -5   7  11        4.26       31.72     16.12 o 
  -3   7  11       42.93       53.43     16.54 o 
  -1   7  11      136.59      120.89     24.52 o 
   1   7  11      134.35       86.87     20.85 o 
   3   7  11       22.53       60.70     15.92 o 
  -8   8  11       21.05       35.34     19.36 o 
  -6   8  11      205.59      125.58     21.56 o 
  -4   8  11      230.33      135.70     34.67 o 
  -2   8  11      107.81      121.93     24.90 o 
 -18   0  12      310.61      411.47     72.40 o 
 -16   0  12       75.98       78.53     49.49 o 
 -14   0  12       12.08       31.55      9.89 o 
 -12   0  12     2810.74     2475.68     64.15 o 
 -10   0  12     3081.95     3279.04     88.09 o 
  -8   0  12     1159.00     1135.42     53.45 o 
  -6   0  12      241.65      237.61     28.04 o 
  -4   0  12      487.59      535.58     40.87 o 
  -2   0  12       13.91      -13.22     29.30 o 
   0   0  12     4025.37     4482.51    346.44 o 
   2   0  12     4670.99     5060.98    159.01 o 
   4   0  12     2040.96     2203.51    120.09 o 
   6   0  12      108.46       99.43     37.48 o 
   8   0  12      755.66      860.46     79.40 o 
 -19   1  12      910.22     1056.85     91.87 o 
 -17   1  12       51.72       58.68     21.27 o 
 -15   1  12       54.41       57.27     17.00 o 
 -13   1  12      856.64      953.39     30.57 o 
 -11   1  12     1057.08     1269.55     37.49 o 
  -9   1  12     6714.26     6938.07     94.84 o 
  -7   1  12     1402.63     1450.82     50.79 o 
  -5   1  12     1260.00     1259.93     42.33 o 
  -3   1  12       86.06       72.65     13.72 o 
  -1   1  12     2972.09     2864.31    106.86 o 
   1   1  12     1332.83     1315.40     57.29 o 
   3   1  12      456.16      524.81     45.95 o 
   5   1  12     1079.20     1144.40     60.67 o 
   7   1  12     1389.30     1448.87     92.98 o 
   9   1  12      542.95      629.54     61.32 o 
 -18   2  12     1008.56     1233.61    127.82 o 
 -16   2  12      748.21      709.04     68.59 o 
 -14   2  12     1117.01     1130.00     35.86 o 
 -12   2  12     2980.42     3221.56     62.09 o 
 -10   2  12     2341.09     2450.43     56.11 o 
  -8   2  12     2224.28     2269.49     55.36 o 
  -6   2  12      140.84      151.41     18.58 o 
  -4   2  12     1144.81     1180.80     47.87 o 
  -2   2  12     5766.96     6058.12    126.19 o 
   0   2  12      354.72      378.95     31.35 o 
   2   2  12     2371.34     2534.13     82.69 o 
   4   2  12      507.98      610.78     47.02 o 
   6   2  12      297.80      327.18     35.84 o 
   8   2  12      449.51      480.41     44.95 o 
 -17   3  12     1310.17     1510.48    252.77 o 
 -15   3  12     2303.04     2513.90     91.16 o 
 -13   3  12     2721.25     2880.88     63.87 o 
 -11   3  12     1076.09     1226.00     41.56 o 
  -9   3  12      838.94      806.99     38.89 o 
  -7   3  12     2213.14     2215.58     64.07 o 
  -5   3  12     9132.65     9370.85    127.79 o 
  -3   3  12     1995.76     2082.62     68.97 o 
  -1   3  12     1127.80     1144.12     55.27 o 
   1   3  12       31.75       57.83     16.26 o 
   3   3  12      369.07      482.52     37.91 o 
   5   3  12      520.29      533.72     43.83 o 
   7   3  12      614.36      682.97     50.50 o 
 -16   4  12     1569.40     1517.71     73.49 o 
 -14   4  12     1800.34     1917.88     60.70 o 
 -12   4  12     2677.31     2622.37     59.01 o 
 -10   4  12     1166.14     1161.31     42.14 o 
  -8   4  12       42.39       67.45     15.62 o 
  -6   4  12     3280.09     3420.66     96.27 o 
  -4   4  12      223.00      283.23     29.18 o 
  -2   4  12     5409.61     5654.56    129.00 o 
   0   4  12     2173.58     2202.56     89.14 o 
   2   4  12      720.14      698.63     51.82 o 
   4   4  12       19.86       43.45     14.39 o 
   6   4  12      704.55      716.68     51.38 o 
 -15   5  12     1087.70     1278.46     74.05 o 
 -13   5  12     1175.78     1063.68     65.52 o 
 -11   5  12      313.34      332.07     34.63 o 
  -9   5  12     1538.63     1570.44     56.21 o 
  -7   5  12       15.23      109.17     36.32 o 
  -5   5  12     3396.76     3295.07    108.26 o 
  -3   5  12     2682.72     2742.57    129.41 o 
  -1   5  12      615.00      735.02     50.15 o 
   1   5  12       67.84      117.01     19.48 o 
   3   5  12     1155.83     1230.18     61.12 o 
   5   5  12      637.42      650.45     52.57 o 
 -14   6  12      764.66      874.30     65.92 o 
 -12   6  12      186.56      213.45     29.79 o 
 -10   6  12       62.20      101.05     21.08 o 
  -8   6  12     2078.29     2238.50     83.39 o 
  -6   6  12       32.07       76.27     19.36 o 
  -4   6  12       10.41       48.21     14.45 o 
  -2   6  12      936.64     1027.43     59.49 o 
   0   6  12     1836.11     1946.31     76.00 o 
   2   6  12     2741.38     2703.13    101.38 o 
  -9   7  12     1238.72     1335.08     68.39 o 
  -7   7  12       30.30       41.84     30.67 o 
  -5   7  12     1532.80     1717.53     73.93 o 
  -3   7  12       12.91       48.29     11.19 o 
  -1   7  12      594.14      634.27     53.35 o 
 -17   1  13       40.97       52.31     33.95 o 
 -15   1  13       38.82       61.31     22.38 o 
 -13   1  13      439.44      379.03     27.32 o 
 -11   1  13      325.81      272.65     22.30 o 
  -9   1  13      661.35      570.25     31.66 o 
  -7   1  13        8.32       37.20     10.49 o 
  -5   1  13       57.88       92.62     15.70 o 
  -3   1  13      304.53      298.75     29.48 o 
  -1   1  13      349.72      365.88     40.84 o 
   1   1  13       43.52       60.50     22.25 o 
   3   1  13      288.35      302.56     63.99 o 
   5   1  13      306.43      275.45     42.69 o 
   7   1  13        0.76       15.13     15.68 o 
 -18   2  13       47.41      103.88     40.08 o 
 -16   2  13        3.42      181.90    224.96 o 
 -14   2  13       26.88       12.61     25.39 o 
 -12   2  13      133.63      120.09     17.20 o 
 -10   2  13      781.99      665.82     33.54 o 
  -8   2  13      128.57      138.98     16.96 o 
  -6   2  13      685.58      659.98     40.29 o 
  -4   2  13      306.80      277.76     30.01 o 
  -2   2  13     2351.25     2522.24     86.97 o 
   0   2  13       18.31       42.12     14.62 o 
   2   2  13      411.18      310.40     34.18 o 
   4   2  13     1069.54      934.40     58.90 o 
   6   2  13       28.85       54.84     17.03 o 
 -17   3  13       32.13        9.42     40.90 o 
 -15   3  13        0.16       22.81     22.60 o 
 -13   3  13       27.06       18.02     13.56 o 
 -11   3  13        0.63       35.34     11.40 o 
  -9   3  13        2.09       12.67     22.74 o 
  -7   3  13       95.40       91.92     20.78 o 
  -5   3  13      209.78      170.62     23.56 o 
  -3   3  13      103.87       84.25     14.64 o 
  -1   3  13      182.37      188.53     19.45 o 
   1   3  13       29.59       20.07     22.26 o 
   3   3  13        0.49       34.57     14.08 o 
   5   3  13      538.57      374.08     45.07 o 
 -16   4  13      278.77      244.89     39.73 o 
 -14   4  13        4.91       18.65     22.60 o 
 -12   4  13        3.07       41.30     14.64 o 
 -10   4  13      125.13      116.06     18.58 o 
  -8   4  13       41.92       61.06     16.54 o 
  -6   4  13        3.57       15.64     29.40 o 
  -4   4  13      223.37      226.29     26.27 o 
  -2   4  13      277.24      287.25     29.03 o 
   0   4  13       11.30       53.09     20.42 o 
   2   4  13      365.42      241.35     26.02 o 
   4   4  13       19.34       36.96     21.55 o 
 -13   5  13      384.61      342.34     32.31 o 
 -11   5  13       37.67       63.55     15.29 o 
  -9   5  13       23.37       40.05     13.27 o 
  -7   5  13      303.29      239.95     28.80 o 
  -5   5  13       37.35       50.52     20.84 o 
  -3   5  13      153.48      151.60     28.28 o 
  -1   5  13       18.04       34.73     27.10 o 
   1   5  13      120.96       62.52     17.88 o 
 -10   6  13       82.24       64.54     16.32 o 
  -8   6  13       46.02       45.05     15.69 o 
  -6   6  13      175.80       98.71     20.44 o 
  -4   6  13      655.10      524.57     51.60 o 
  -2   6  13       60.01       70.91     18.33 o 
 -16   0  14      540.52      544.81     99.39 o 
 -14   0  14      163.37      185.03     37.09 o 
 -12   0  14      463.36      628.61     83.03 o 
 -10   0  14     3638.12     3722.70    106.31 o 
  -8   0  14     1073.09     1198.21     91.02 o 
  -6   0  14     1450.57     1510.52    116.98 o 
  -4   0  14       10.62       54.60     24.68 o 
  -2   0  14       26.44       37.31     37.02 o 
   0   0  14       32.03       27.31     66.87 o 
   2   0  14     5880.09     5869.85    236.95 o 
   4   0  14      756.48      875.73     87.18 o 
 -15   1  14      413.61      568.61     75.96 o 
 -13   1  14      833.81      895.63     45.95 o 
 -11   1  14     1056.88     1109.32     44.31 o 
  -9   1  14     3334.18     3380.64     72.86 o 
  -7   1  14     1871.65     2030.84     73.68 o 
  -5   1  14      191.81      225.19     27.43 o 
  -3   1  14      455.66      398.34     36.74 o 
  -1   1  14      313.17      359.30     36.85 o 
   1   1  14     1427.43     1473.57     69.67 o 
   3   1  14     1719.34     1809.01     77.77 o 
 -16   2  14      245.29      371.01     65.37 o 
 -14   2  14      367.39      442.69     78.35 o 
 -12   2  14      850.19      972.69     50.29 o 
 -10   2  14     1116.58     1301.29     45.91 o 
  -8   2  14     1029.78     1160.87     57.43 o 
  -6   2  14     2129.57     2269.69     76.00 o 
  -4   2  14      317.22      492.53     37.81 o 
  -2   2  14     3382.29     3704.76    105.58 o 
   0   2  14      471.32      544.97     45.47 o 
   2   2  14      382.52      366.35     37.75 o 
 -15   3  14     1482.81     1738.49    127.25 o 
 -13   3  14      411.94      492.54     67.37 o 
 -11   3  14      277.02      424.50     36.81 o 
  -9   3  14     1428.50     1508.98     68.55 o 
  -7   3  14     1055.93     1104.95     57.45 o 
  -5   3  14     2440.22     2661.18     90.45 o 
  -3   3  14     2037.29     2054.28     92.32 o 
  -1   3  14      152.38      195.93     56.78 o 
   1   3  14     1654.17     1525.17     83.20 o 
 -12   4  14      469.64      565.61     60.21 o 
 -10   4  14      479.32      491.68     44.80 o 
  -8   4  14      256.17      274.56     33.77 o 
  -6   4  14     1026.20     1004.78     56.42 o 
  -4   4  14     3593.72     3623.97    102.17 o 
  -2   4  14     2898.65     3002.02     97.39 o 
   0   4  14     1111.39     1180.22     83.65 o 
  -9   5  14      271.07      311.80     37.89 o 
  -7   5  14      487.84      478.34     44.38 o 
  -5   5  14      943.04      909.15     64.94 o 
  -3   5  14     1469.64     1508.91     75.42 o 
 -13   1  15        5.54       64.49     22.01 o 
 -11   1  15      162.18       85.76     21.71 o 
  -9   1  15      169.80      154.92     30.21 o 
  -7   1  15       59.75       63.77     17.73 o 
  -5   1  15       87.56       71.65     17.09 o 
  -3   1  15      170.00      184.28     26.74 o 
  -1   1  15      293.65      186.06     31.70 o 
   1   1  15     1488.94     1318.86     73.77 o 
 -12   2  15       63.68       63.18     14.32 o 
 -10   2  15      758.01      571.74     46.79 o 
  -8   2  15      748.88      671.96     50.60 o 
  -6   2  15      233.39      207.62     29.46 o 
  -4   2  15      119.55       78.96     26.86 o 
  -2   2  15       50.06       27.94     25.74 o 
   0   2  15      109.91       75.76     29.64 o 
 -11   3  15       98.65      107.15     29.99 o 
  -9   3  15      233.59      134.73     20.56 o 
  -7   3  15      508.29      380.08     41.19 o 
  -5   3  15      251.07      219.22     34.56 o 
  -3   3  15      207.09      164.18     29.92 o 
  -6   4  15       31.75        4.09     29.21 o 
  -8   0  16      469.53      491.90     69.74 o 
  -6   0  16      429.16      510.86     89.17 o 
                                                 
